# Supplementary material for: Transmission patterns of rifampicin resistant Mycobacterium tuberculosis complex strains in Cameroon: a genomic epidemiological study
Source: BMC Infect Dis. 2021 Aug 31;21:891. doi: 10.1186/s12879-021-06593-8 (PMC8406724; doi:10.1186/s12879-021-06593-8)
Supplement: Supplementary file 2 — Additional file 2: Table S1. Molecular and phenotypic data of MTBC isolates from 195 RR/MDR-TB patients in Cameroon (2013–2015) including patient characteristics. [file 12879_2021_6593_MOESM2_ESM.xlsx]

## Sheet: overview resistance mutations
Table S1. Molecular and phenotypic data of MTBC isolates from 195 RR/MDR-TB patients in Cameroon (2013-2015) including patient characteristics. Genes investigated for drug resistance determinants. Phylogenetic informative mutations.																pheno	geno	resistance mutation	frequency (%)	resistance mutation	pheno	geno	geno	resistance mutation	frequency (%)	resistance mutation	pheno	geno	resistance mutation	frequency (%)	pheno	geno	resistance mutation	frequency (%)	pheno	geno	resistance mutation	frequency (%)	pheno	geno	resistance mutation	frequency (%)	pheno	geno	resistance mutation	frequency (%)	pheno	geno	resistance mutation
DNA_ID_R	lib_ID_R	Acc_no	year	outcomes	age	sex	region	case	case_simple	HIV_status	T0_smear_results	MTBC_lineage	SNP_group	cgMLST_cluster	genotypic_resistances_n	RIF	RIF	RIF	RIF	RIF_comp	INH	INH	INH_hd	INH	INH	INH_comp	EMB	EMB	EMB	EMB	PZA	PZA	PZA	PZA	PTO	PTO	PTO	PTO	MFX	MFX	MFX	MFX	KM	KM	KM	KM	CFZ	CFZ	CFZ
8146	8146_lib8057	ERS5181710	2012	CURED	17	F	LIT	CONTACT	CONTACT	NEG	Neg	4.6.2.2	group_1	cluster 4	2	Resistant	R	rpoB S450L	100		Resistant	R	R	katG S315T	100		Resistant	R	embA -11c>a	100	NA	not_R	-	-	NA	not_R	-	-	SENSITIVE	not_R	-	-	SENSITIVE	not_R	-	-	NA	not_R	-
8468	8468_lib7032	ERS5181711	2013	CURED	43	M	LIT	RELAPSE2	RELAPSE	NEG	1+	4.6.2.2	group_1	cluster 4	2	Resistant	R	rpoB S450L	100		Resistant	R	R	katG S315T	100		UNK	R	embA -11c>a	98.75	NA	not_R	-	-	NA	not_R	-	-	SENSITIVE	not_R	-	-	UNK	not_R	-	-	NA	not_R	-
8399	8399_lib8099	ERS5181712	2014	NA	43	F	NWE	NEW	NEW	NA	Neg	4.6.2.2	group_10	cluster 24	0	Resistant	R	rpoB H445D	100		SENSITIVE	not_R	not_R				SENSITIVE	not_R	-	-	NA	not_R	-	-	NA	not_R	-	-	SENSITIVE	not_R	-	-	SENSITIVE	not_R	-	-	NA	not_R	-
8736	8736_lib8098	ERS5181713	2014	DIED	29	F	NWE	RELAPSE1	RELAPSE	POS	3+	4.6.2.2	group_10	cluster 24	0	Resistant	R	rpoB H445D	98.36		SENSITIVE	not_R	not_R				SENSITIVE	not_R	-	-	NA	not_R	-	-	NA	not_R	-	-	SENSITIVE	not_R	-	-	Resistant	not_R	-	-	NA	not_R	-
8023	8023_lib7029	ERS5181714	2013	NA	30	F	LIT	RELAPSE1	RELAPSE	NA	Neg	4.1	ungrouped	not_clustered	0	Resistant	R	rpoB S441L	100		SENSITIVE	not_R	not_R	-	-		SENSITIVE	not_R	-	-	NA	not_R	-	-	NA	not_R	-	-	SENSITIVE	not_R	-	-	SENSITIVE	not_R	-	-	NA	not_R	-
8960	8960_lib7080	ERS5181715	2014	CURED	36	F	NWE	FAILURE1	FAILURE	POS	3+	4.1	group_12	cluster 10	2	SENSITIVE*	R	rpoB S450L	100	rpoC E1033D	Resistant	R	R	katG S315T	100		SENSITIVE	R	embB M306V	99.31	NA	not_R	-	-	NA	not_R	-	-	SENSITIVE	not_R	-	-	SENSITIVE	not_R	-	-	NA	not_R	-
8159	8159_lib8130	ERS5181716	2014	DIED	54	F	NWE	NEW	NEW	POS	1+	4.1	group_12	cluster 10	2	Resistant	R	rpoB S450L	98.88	rpoC E1033D	Resistant	R	R	katG S315T	100		SENSITIVE	R	embB M306V	100	NA	not_R	-	-	NA	not_R	-	-	SENSITIVE	not_R	-	-	SENSITIVE	not_R	-	-	NA	not_R	-
8043	8043_lib8042	ERS5181717	2012	NA	NA	NA	LIT	NA	NA	NA	Neg	5	group_13	cluster 2	4	UNK	R	rpoB Q432K; rpoB H445D; rpoB 1916_del_a	7.32; 93.8; 5.66		UNK	R	R	katG S315T	99.08		UNK	R	embB M306V	92.36	NA	R	rpsA T210A; pncA A46A; pncA Q10P	5.45; 6.45; 93.55	NA	not_R	-	-	UNK	R	gyrA A90V; gyrA D94N	13.79; 49.25	UNK	not_R	-	-	NA	not_R	-
8085	8085_lib8054	ERS5181718	2012	CURED	42	M	LIT	RELAPSE1	RELAPSE	POS	2+	5	group_13	cluster 2	3	Resistant	R	rpoB Q432K; rpoB H445D	100; 99.21		Resistant	R	R	katG S315T	100		Resistant	R	embB M306V	100	NA	R	pncA Q10P	100	NA	not_R	-	-	SENSITIVE	not_R	-	-	SENSITIVE	not_R	-	-	NA	not_R	-
8091	8091_lib8075	ERS5181719	2012	FAILED	55	M	LIT	CONTACT	CONTACT	NEG	3+	5	group_13	cluster 2	3	Resistant	R	rpoB Q432K; rpoB H445D	100; 100		Resistant	R	R	katG S315T	100		Resistant	R	embB M306V	100	NA	R	pncA Q10P	100	NA	not_R	-	-	SENSITIVE	not_R	-	-	SENSITIVE	not_R	-	-	NA	not_R	-
8226	8226_lib4937	ERS5181720	2013	CURED	45	M	LIT	FAILURE1	FAILURE	POS	1+	5	group_13	cluster 2	3	Resistant	R	rpoB Q432K; rpoB H445D	100; 98.41		Resistant	R	R	katG S315T	99.42		SENSITIVE	R	embB M306V	100	NA	R	pncA Q10P	98.38	NA	not_R	-	-	SENSITIVE	not_R	-	-	SENSITIVE	not_R	-	-	NA	not_R	-
8400	8400_lib8089	ERS5181721	2013	CURED	25	M	LIT	CONTACT	CONTACT	NA	1+	5	group_13	cluster 2	3	UNK	R	rpoB Q432K; rpoB H445D	100; 100		Resistant	R	R	katG S315T	100		Resistant	R	embB M306V	100	NA	R	pncA Q10P	99.39	NA	not_R	-	-	SENSITIVE	not_R	-	-	SENSITIVE	not_R	-	-	NA	not_R	-
8041	8041_lib8043	ERS5181722	2012	NA	47	M	WES	FAILURE1	FAILURE	NEG	Neg	4.8	group_14	cluster 17	2	Resistant	R	rpoB S450W	100		Resistant	not_R	not_R	-	-		Resistant	R	embB M306V	100	NA	R	pncA 392_ins_g; pncA T61P	82.73; 11.35	NA	not_R	-	-	SENSITIVE	not_R	-	-	SENSITIVE	not_R	-	-	NA	not_R	-
8876	8876_lib7126	ERS5181723	2013	CURED	35	F	LIT	RELAPSE1	RELAPSE	NEG	2+	4.8	group_14	cluster 17	2	Resistant	R	rpoB S450W	99.11		Resistant	not_R	not_R	-	-		Resistant	R	embB M306V	100	NA	R	pncA D136G; pncA T76P; pncA H51Q	56.8; 16.83; 8.78	NA	not_R	-	-	UNK	not_R	-	-	SENSITIVE	not_R	-	-	NA	not_R	-
8482	8482_lib7118	ERS5181724	2013	CURED	32	M	LIT	FAILURE2	FAILURE	NEG	3+	4.6.2.2	group_15	cluster 4	2	Resistant	R	rpoB S450L	100	rpoC P1040A	Resistant	R	R	katG S315T	100		SENSITIVE	not_R	-	-	NA	R	pncA A171T; pncA L85P; pncA -11a>g	18.26; 8.84; 48.08	NA	not_R	-	-	SENSITIVE	not_R	-	-	SENSITIVE	not_R	-	-	NA	not_R	-
8743	8743_lib7044	ERS5181725	2013	LTFU	32	M	LIT	CONTACT	CONTACT	NEG	3+	4.6.2.2	group_15	cluster 4	1	Resistant	R	rpoB S450L	100	rpoC P1040A	Resistant	R	R	katG S315T	100		SENSITIVE	not_R	-	-	NA	not_R	-	-	NA	not_R	-	-	SENSITIVE	not_R	-	-	SENSITIVE	not_R	-	-	NA	not_R	-
8408	8408_lib8068	ERS5181726	2012	NA	21	M	WES	FAILURE1	FAILURE	NEG	Neg	4.6.2.2	group_16	cluster 8	2	Resistant	R	rpoB H445D	100		Resistant	R	R	fabG1 -15c>t; katG S315T	100; 100		SENSITIVE	not_R	-	-	NA	not_R	-	-	NA	R	fabG1 -15c>t	100	SENSITIVE	not_R	-	-	SENSITIVE	not_R	-	-	NA	not_R	-
8354	8354_lib8086	ERS5181727	2013	CURED	44	M	LIT	FAILURE2	FAILURE	POS	1+	4.6.2.2	group_16	cluster 8	2	Resistant	R	rpoB H445D	98.73		Resistant	R	R	fabG1 -15c>t; katG S315T	99.38; 100		SENSITIVE	not_R	-	-	NA	not_R	-	-	NA	R	fabG1 -15c>t	99.38	SENSITIVE	not_R	-	-	SENSITIVE	not_R	-	-	NA	not_R	-
8643	8643_lib8096	ERS5181728	2014	NA	NA	M	LIT	RELAPSE1	RELAPSE	NEG	Neg	4.6.2.2	group_16	cluster 8	2	Resistant	R	rpoB H445D	99.11		Resistant	R	R	fabG1 -15c>t; katG S315T	99.18; 100		SENSITIVE	not_R	-	-	NA	not_R	-	-	NA	R	fabG1 -15c>t	99.18	SENSITIVE	not_R	-	-	UNK	not_R	-	-	NA	not_R	-
8797	8797_lib5069	ERS5181729	2013	CURED	38	M	LIT	FAILURE1	FAILURE	NEG	3+	4.1.1.1	group_17	cluster 20	4	Resistant	R	rpoB S450L	99.4		Resistant	R	R	katG S315T	99.36		Resistant	R	embB M306I	99.38	NA	R	pncA V139A	100	NA	R	ethA L272P	100	SENSITIVE	not_R	-	-	SENSITIVE	not_R	-	-	NA	not_R	-
8553	8553_lib8283	ERS5181730	2012	NA	NA	F	LIT	RELAPSE1	RELAPSE	NA	NA	4.1.1.1	group_17	cluster 20	4	Resistant	R	rpoB S450L	100	rpoC V483G	Resistant	R	R	katG S315T	99.03		Sensitive	R	embB M306I	100	NA	R	pncA 513_ins_cgc	94.5	NA	R	ethA L272P	99.34	Sensitive	not_R	-	-	Sensitive	not_R	-	-	NA	not_R	-
8122	8122_lib8120	ERS5181731	2014	CURED	45	M	LIT	FAILURE2	FAILURE	POS	1+	4.1.1.1	group_18	cluster 21	2	Resistant	R	rpoB S450L	98.97	rpoC D485Y	Resistant	R	R	katG S315T	99.6		SENSITIVE	not_R	-	-	NA	not_R	-	-	NA	R	ethA L272P	100	SENSITIVE	not_R	-	-	SENSITIVE	not_R	-	-	NA	not_R	-
8823	8823_lib8111	ERS5181732	2014	CURED	22	M	LIT	FAILURE1	FAILURE	NA	3+	4.1.1.1	group_18	cluster 21	2	Resistant	R	rpoB S450L	99.59	rpoC D485Y	Resistant	R	R	katG S315T	100		SENSITIVE	not_R	-	-	NA	not_R	-	-	NA	R	ethA L272P	99.72	SENSITIVE	not_R	-	-	SENSITIVE	not_R	-	-	NA	not_R	-
8914	8914_lib7025	ERS5181733	2013	NA	48	F	LIT	RELAPSE1	RELAPSE	POS	Neg	5	group_19	cluster 2	3	UNK	R	rpoB Q432K; rpoB H445D	100; 100		UNK	R	R	katG S315T	100		UNK	R	embB M306I	100	NA	R	pncA Q10P	100	NA	not_R	-	-	UNK	not_R	-	-	UNK	not_R	-	-	NA	not_R	-
8100	8100_lib7043	ERS5181734	2013	CURED	18	F	LIT	CONTACT	CONTACT	NEG	2+	5	group_19	cluster 2	3	Resistant	R	rpoB Q432K; rpoB H445D	100; 96.76		Resistant	R	R	katG S315T	100		Resistant	R	embB M306I	100	NA	R	pncA Q10P	100	NA	not_R	-	-	SENSITIVE	not_R	-	-	SENSITIVE	not_R	-	-	NA	not_R	-
8406	8406_lib7083	ERS5181735	2015	CURED	43	M	LIT	RELAPSE1	RELAPSE	POS	3+	5	group_19	cluster 2	3	Resistant	R	rpoB Q432K; rpoB H445D	100; 100		Resistant	R	R	katG S315T	100		Resistant	R	embB M306I	99.35	NA	R	pncA Q10P	100	NA	not_R	-	-	SENSITIVE	not_R	-	-	SENSITIVE	not_R	-	-	NA	not_R	-
8711	8711_lib7101	ERS5181736	2015	CURED	62	M	LIT	FAILURE1	FAILURE	NEG	3+	4.6.2.2	group_2	cluster 6	2	Resistant	R	rpoB S450L	100	rpoC V483A	Resistant	R	R	katG S315T	100		Resistant	R	embB M306I; embB G406A; embB Q497R	99.1; 6.54; 89.32	NA	not_R	-	-	NA	not_R	-	-	SENSITIVE	not_R	-	-	SENSITIVE	not_R	-	-	NA	not_R	-
8055	8055_lib8284	ERS5181737	2012	CURED	34	M	WES	RELAPSE1	RELAPSE	NEG	2+	4.6.2.2	group_2	cluster 6	2	Resistant	R	rpoB S450L	100	rpoC P1040Q	Resistant	R	R	katG S315T	100		UNK	R	embB M306I	100	NA	not_R	-	-	NA	not_R	-	-	Sensitive	not_R	-	-	Sensitive	not_R	-	-	NA	not_R	-
8512	8512_lib8287	ERS5181738	2012	CURED	32	F	LIT	FAILURE2	FAILURE	NEG	1+	4.6.2.2	group_2	cluster 6	2	Resistant	R	rpoB S450L	99.33	rpoC V483A	Resistant	R	R	katG S315T	99.37		UNK	R	embB M306I	100	NA	not_R	-	-	NA	not_R	-	-	Sensitive	not_R	-	-	Sensitive	not_R	-	-	NA	not_R	-
8995	8995_lib8109	ERS5181739	2014	CURED	42	M	LIT	RELAPSE1	RELAPSE	NEG	3+	4.1.2.1	group_20	cluster 19	4	Resistant	R	rpoB S450L	99	rpoC A734V	Resistant	R	R	katG S315T	100	ahpC -48 g>a	Resistant	R	embA -11c>a; embB M306I	99.49; 99.59	NA	R	pncA A46E	99.51	NA	R	ethA A341V	99.45	SENSITIVE	not_R	-	-	SENSITIVE	not_R	-	-	NA	not_R	-
8181	8181_lib8049	ERS5181740	2012	CURED	30	M	NWE	NEW	NEW	NA	3+	4.1.2.1	group_20	cluster 19	4	Resistant	R	rpoB S450L	100	rpoC A734V	Resistant	R	R	katG S315T	100	ahpC -48 g>a	Resistant	R	embA -11c>a; embB M306I	100; 100	NA	R	pncA A46E	100	NA	R	ethA A341V	100	Sensitive	not_R	-	-	Sensitive	not_R	-	-	NA	not_R	-
8726	8726_lib8041	ERS5181741	2012	NA	40	F	LIT	FAILURE1	FAILURE	NA	Neg	4.6.2.2	group_21	cluster 23	2	Resistant	R	rpoB D435Y	100		Resistant	R	R	katG S315T	100		SENSITIVE	not_R	-	-	NA	R	pncA Y103H	100	NA	not_R	-	-	SENSITIVE	not_R	-	-	SENSITIVE	not_R	-	-	NA	not_R	-
8776	8776_lib8040	ERS5181742	2012	CURED	39	F	LIT	FAILURE1	FAILURE	NEG	SCANTY	4.6.2.2	group_21	not_clustered	3	Resistant	R	rpoB D435Y	100		Resistant	R	R	katG S315T	100		Resistant	R	embB M306V	100	NA	R	pncA Y103H	100	NA	not_R	-	-	SENSITIVE	not_R	-	-	SENSITIVE	not_R	-	-	NA	not_R	-
8456	8456_lib7045	ERS5181743	2013	DIED	42	F	LIT	NA	NA	POS	Neg	4.6.2.2	group_21	cluster 23	2	UNK	R	rpoB D435Y	98.72		UNK	R	R	katG S315T	99.36		UNK	not_R	-	-	NA	R	pncA Y103H	100	NA	not_R	-	-	UNK	not_R	-	-	UNK	not_R	-	-	NA	not_R	-
8815	8815_lib8046	ERS5181744	2012	CURED	45	F	LIT	FAILURE1	FAILURE	NEG	1+	4.6.2.2	group_22	cluster 4	1	Resistant	R	rpoB S450L	100	rpoC P1040A	Resistant	R	R	katG S315T	99.29		SENSITIVE	not_R	-	-	NA	not_R	-	-	NA	not_R	-	-	SENSITIVE	not_R	-	-	SENSITIVE	not_R	-	-	NA	not_R	-
8115	8115_lib8298	ERS5181745	2015	NA	25	M	LIT	NEW	NEW	NA	Neg	4.6.2.2	group_22	cluster 4	1	Resistant	R	rpoB S450L	100	rpoC P1040A	Resistant	R	R	katG S315T	100		Sensitive	not_R	-	-	NA	not_R	-	-	NA	not_R	-	-	Sensitive	not_R	-	-	Sensitive	not_R	-	-	NA	not_R	-
8311	8311_lib8060	ERS5181746	2012	CURED	24	M	LIT	RELAPSE1	RELAPSE	NEG	1+	5	group_23	cluster 2	3	Resistant	R	rpoB Q432K; rpoB H445D	7.27; 91.35		Resistant	R	R	katG S315T	83.21		UNK	R	embB M306I	88.94	NA	R	rpsA T5A; rpsA T210A	9.29; 5.16	NA	not_R	-	-	SENSITIVE	not_R	-	-	SENSITIVE	not_R	-	-	NA	not_R	-
8083	8083_lib8058	ERS5181747	2012	CURED	13	M	SWE	FAILURE2	FAILURE	NEG	2+	5	group_23	NA	3	UNK	R	rpoB Q432K; rpoB H445D; rpoB 1917_del_ag; rpoB 1922_ins_gc	40.45; 58.33; 21.77; 23.61		UNK	R	R	katG S315T; katG 301_ins_cg; katG 298_del_cg	68.57; 22.56; 22.56		UNK	R	embB M306I	66.34	NA	R	rpsA T5A; rpsA T210A; pncA E107E; pncA H71H; pncA Q10P	29.34; 31.43; 5.07; 16.78; 10.19	NA	not_R	-	-	UNK	not_R	-	-	UNK	not_R	-	-	NA	not_R	-
8051	8051_lib8052	ERS5181748	2012	COMPLETED Rx	40	F	LIT	FAILURE1	FAILURE	POS	2+	4.6	group_24	not_clustered	2	Resistant	R	rpoB S450L	100	rpoC L516P	Resistant	R	R	katG S315T	100		SENSITIVE	R	embB M306I	100	NA	not_R	-	-	NA	not_R	-	-	SENSITIVE	not_R	-	-	SENSITIVE	not_R	-	-	NA	not_R	-
8360	8360_lib8294	ERS5181749	2012	NA	25	F	LIT	RETREAT-LTFU	RETREAT	NA	3+	4.6	group_24	not_clustered	3	Resistant	R	rpoB S450L	100	rpoC L516P	Resistant	R	R	katG S315T	100		Sensitive	R	embB M306I	100	NA	R	pncA V163G; pncA T114P; pncA G108R; pncA H82R	5.19; 67.57; 6.38; 6.5	NA	not_R	-	-	Sensitive	not_R	-	-	Sensitive	not_R	-	-	NA	not_R	-
8969	8969_lib5065	ERS5181750	2013	CURED	18	F	LIT	FAILURE1	FAILURE	POS	2+	4.6.2.2	group_25	cluster 15	3	Resistant	R	rpoB V170F	100		Resistant	R	R	katG S315T	99.38		Resistant	R	embB M306V	100	NA	R	pncA G132V	100	NA	not_R	-	-	SENSITIVE	not_R	-	-	SENSITIVE	not_R	-	-	NA	not_R	-
8180	8180_lib8278	ERS5181751	2012	NA	NA	NA	LIT	RELAPSE1	RELAPSE	NA	NA	4.6.2.2	group_25	cluster 15	3	Resistant	R	rpoB V170F	100		Resistant	R	R	katG S315T	99.3		Sensitive	R	embB M306V	100	NA	R	pncA G132V	100	NA	not_R	-	-	Sensitive	not_R	-	-	Sensitive	not_R	-	-	NA	not_R	-
8555	8555_lib4941	ERS5181752	2013	CURED	33	F	LIT	FAILURE1	FAILURE	NEG	SCANTY	4.6	group_26	cluster 1	2	Resistant	R	rpoB S450L	99.65	rpoC P1040Q	Resistant	R	R	katG S315T	100		SENSITIVE	R	embB G406A	100	NA	not_R	-	-	NA	not_R	-	-	SENSITIVE	not_R	-	-	SENSITIVE	not_R	-	-	NA	not_R	-
8316	8316_lib7073	ERS5181753	2014	NA	43	M	WES	FAILURE1	FAILURE	NEG	Neg	4.6	group_26	cluster 1	3	Resistant	R	rpoB S450L	99.49	rpoC P1040Q	Resistant	R	R	katG S315T	100		Resistant	R	embB G406A	100	NA	R	pncA H51L; pncA -11a>g	16.39; 5.43	NA	not_R	-	-	SENSITIVE	not_R	-	-	SENSITIVE	not_R	-	-	NA	not_R	-
8211	8211_lib7109	ERS5181754	2013	CURED	32	F	LIT	FAILURE2	FAILURE	POS	1+	4.6.2.2	group_27	cluster 11	3	Resistant	R	rpoB S450L	100	rpoA D253G	Resistant	R	R	katG S315T	100		SENSITIVE	R	embB M306L	100	NA	R	pncA L120R	100	NA	not_R	-	-	SENSITIVE	not_R	-	-	SENSITIVE	not_R	-	-	NA	not_R	-
8958	8958_lib7052	ERS5181755	2014	CURED	20	M	LIT	RELAPSE1	RELAPSE	NEG	2+	4.6.2.2	group_27	cluster 11	3	Resistant	R	rpoB S450L	100	rpoA D253G	Resistant	R	R	katG S315T	99.42		SENSITIVE	R	embB M306L	100	NA	R	pncA L120R	99.59	NA	not_R	-	-	SENSITIVE	not_R	-	-	SENSITIVE	not_R	-	-	NA	not_R	-
8455	8455_lib7053	ERS5181756	2014	CURED	18	M	LIT	FAILURE1	FAILURE	NEG	SCANTY	4.6.2.2	group_27	cluster 11	3	Resistant	R	rpoB S450L	98.94	rpoA D253G	Resistant	R	R	katG S315T	99.44		Resistant	R	embB M306L	100	NA	R	pncA L120R	100	NA	not_R	-	-	SENSITIVE	not_R	-	-	SENSITIVE	not_R	-	-	NA	not_R	-
8569	8569_lib8072	ERS5181757	2012	NA	19	F	SWE	FAILURE1	FAILURE	NA	Neg	4.6.2.2	group_28	cluster 5	4	Resistant	R	rpoB D435F	98.04		Resistant	R	R	fabG1 -15c>t; katG S315T	100; 100		Resistant	R	embB D354A	100	NA	R	pncA Y95_; pncA 195_ins_ctt; pncA C14G	42.97; 5.21; 6.8	NA	R	fabG1 -15c>t	100	SENSITIVE	not_R	-	-	SENSITIVE	not_R	-	-	NA	not_R	-
8253	8253_lib7056	ERS5181758	2014	CURED	22	M	LIT	FAILURE1	FAILURE	NEG	3+	4.6.2.2	group_28	cluster 5	4	Resistant	R	rpoB D435F	99.27		Resistant	R	R	fabG1 -15c>t; katG S315T	100; 100		Resistant	R	embB D354A	100	NA	R	pncA -11a>g	12.94	NA	R	fabG1 -15c>t	100	SENSITIVE	not_R	-	-	SENSITIVE	not_R	-	-	NA	not_R	-
8387	8387_lib7072	ERS5181759	2014	CURED	30	M	LIT	NA	NA	NEG	1+	4.6.2.2	group_28	cluster 5	3	Resistant	R	rpoB D435F	100		Resistant	R	R	fabG1 -15c>t; katG S315T	99.08; 100		Resistant	R	embB D354A	100	NA	not_R	-	-	NA	R	fabG1 -15c>t	99.08	SENSITIVE	not_R	-	-	SENSITIVE	not_R	-	-	NA	not_R	-
8971	8971_lib8112	ERS5181760	2014	CURED	50	F	LIT	FAILURE1	FAILURE	NEG	3+	4.6.2.2	group_28	cluster 5	3	Resistant	R	rpoB D435F	99.64		Resistant	R	R	fabG1 -15c>t; katG S315T	99.38; 99.59		Resistant	R	embB D354A	99.45	NA	not_R	-	-	NA	R	fabG1 -15c>t	99.38	UNK	not_R	-	-	UNK	not_R	-	-	NA	not_R	-
8125	8125_lib7087	ERS5181761	2015	CURED	23	F	LIT	FAILURE1	FAILURE	NEG	3+	4.6.2.2	group_28	cluster 5	3	Resistant	R	rpoB D435F	99.1		Resistant	R	R	fabG1 -15c>t; katG S315T	99.41; 100		Resistant	R	embB D354A	100	NA	not_R	-	-	NA	R	fabG1 -15c>t	99.41	SENSITIVE	not_R	-	-	SENSITIVE	not_R	-	-	NA	not_R	-
8507	8507_lib5072	ERS5181762	2013	CURED	29	M	LIT	RELAPSE1	RELAPSE	NEG	1+	4.8	group_29	cluster 7	2	Resistant	R	rpoB S450L	100		Resistant	R	R	katG S315T	100		Resistant	R	embB G406D	100	NA	not_R	-	-	NA	not_R	-	-	SENSITIVE	not_R	-	-	SENSITIVE	not_R	-	-	NA	not_R	-
8355	8355_lib5076	ERS5181763	2013	CURED	36	M	LIT	RELAPSE1	RELAPSE	NEG	3+	4.8	group_29	cluster 7	1	Resistant	R	rpoB S450L	98.84		Resistant	R	R	katG S315T	100		SENSITIVE	not_R	-	-	NA	not_R	-	-	NA	not_R	-	-	SENSITIVE	not_R	-	-	SENSITIVE	not_R	-	-	NA	not_R	-
8668	8668_lib7047	ERS5181764	2013	CURED	34	M	LIT	FAILURE1	FAILURE	POS	2+	4.8	group_29	cluster 7	1	Resistant	R	rpoB S450L	100		Resistant	R	R	katG S315T	100		SENSITIVE	not_R	-	-	NA	not_R	-	-	NA	not_R	-	-	SENSITIVE	not_R	-	-	SENSITIVE	not_R	-	-	NA	not_R	-
8541	8541_lib7063	ERS5181765	2014	CURED	31	F	LIT	FAILURE1	FAILURE	NEG	2+	4.8	group_29	cluster 7	1	Resistant	R	rpoB S450L	99.46		Resistant	R	R	katG S315T	100		SENSITIVE	not_R	-	-	NA	not_R	-	-	NA	not_R	-	-	SENSITIVE	not_R	-	-	SENSITIVE	not_R	-	-	NA	not_R	-
8731	8731_lib8081	ERS5181766	2012	CURED	43	M	LIT	FAILURE2	FAILURE	NEG	3+	4.6	group_30	cluster 1	3	Resistant	R	rpoB S450L	100		Resistant	R	R	katG S315T	100		Resistant	R	embA -12c>t; embB G406A	99.35; 100	NA	R	pncA L182W; pncA Q10L	23.68; 53.85	NA	not_R	-	-	SENSITIVE	not_R	-	-	SENSITIVE	not_R	-	-	NA	not_R	-
8438	8438_lib5074	ERS5181767	2013	CURED	33	F	LIT	RELAPSE1	RELAPSE	POS	2+	4.6	group_30	cluster 1	3	Resistant	R	rpoB S450L	100		Resistant	R	R	katG S315T	100		Resistant	R	embA -12c>t; embB G406A	98.55; 99.38	NA	R	pncA T160P	100	NA	not_R	-	-	SENSITIVE	not_R	-	-	SENSITIVE	not_R	-	-	NA	not_R	-
8630	8630_lib5075	ERS5181768	2013	CURED	26	M	WES	FAILURE1	FAILURE	NEG	2+	4.6	group_30	cluster 1	3	Resistant	R	rpoB S450L	100		Resistant	R	R	katG S315T	99.25		Resistant	R	embA -12c>t; embB G406A	99.32; 100	NA	R	pncA T160P	98.65	NA	not_R	-	-	SENSITIVE	not_R	-	-	SENSITIVE	not_R	-	-	NA	not_R	-
8044	8044_lib7114	ERS5181769	2013	CURED	29	F	LIT	FAILURE1	FAILURE	NEG	SCANTY	4.6	group_30	cluster 1	3	Resistant	R	rpoB S450L	100		Resistant	R	R	katG S315T	100		Resistant	R	embA -12c>t; embB G406A	100; 99.24	NA	R	pncA T160P	100	NA	not_R	-	-	SENSITIVE	not_R	-	-	SENSITIVE	not_R	-	-	NA	not_R	-
8719	8719_lib7046	ERS5181770	2013	CURED	20	M	WES	FAILURE1	FAILURE	NEG	3+	4.6	group_30	cluster 1	3	Resistant	R	rpoB S450L	98.53		Resistant	R	R	katG S315T	99.37		Resistant	R	embA -12c>t; embB G406A	97.97; 97.89	NA	R	pncA T160P	99.43	NA	not_R	-	-	SENSITIVE	not_R	-	-	SENSITIVE	not_R	-	-	NA	not_R	-
8722	8722_lib8121	ERS5181771	2014	CURED	20	F	LIT	NEW	NEW	NEG	3+	4.6	group_30	cluster 1	3	Resistant	R	rpoB S450L	100		Resistant	R	R	katG S315T	100		Resistant	R	embA -12c>t; embB G406A	100; 99.57	NA	R	pncA T160P	100	NA	not_R	-	-	SENSITIVE	not_R	-	-	SENSITIVE	not_R	-	-	NA	not_R	-
8865	8865_lib7091	ERS5181772	2015	DIED	45	F	NWE	NEW	NEW	POS	Neg	4.6	group_31	cluster 16	1	Resistant	R	rpoB S450L	100		Resistant	R	not_R	fabG1 -15c>t	100		SENSITIVE	not_R	-	-	NA	not_R	-	-	NA	R	fabG1 -15c>t	100	SENSITIVE	not_R	-	-	SENSITIVE	not_R	-	-	NA	not_R	-
8670	8670_lib8291	ERS5181773	2012	LTFU	33	M	LIT	FAILURE2	FAILURE	POS	2+	4.6	group_31	cluster 16	2	Resistant	R	rpoB S450L	100		Resistant	R	R	fabG1 -15c>t; katG S315G	100; 69.23		Sensitive	not_R	-	-	NA	not_R	-	-	NA	R	fabG1 -15c>t	100	Sensitive	not_R	-	-	Sensitive	not_R	-	-	NA	not_R	-
8304	8304_lib7092	ERS5181774	2015	CURED	32	F	NWE	NEW	NEW	POS	Neg	4.3.4.1	group_32	cluster 25	1	Resistant	R	rpoB H445D	100		Resistant	R	R	fabG1 L203L; katG S315T	100; 100		SENSITIVE	not_R	-	-	NA	not_R	-	-	NA	not_R	-	-	SENSITIVE	not_R	-	-	SENSITIVE	not_R	-	-	NA	not_R	-
8288	8288_lib7093	ERS5181775	2015	CURED	35	M	NWE	FAILURE1	FAILURE	NEG	3+	4.3.4.1	group_32	cluster 25	1	Resistant	R	rpoB H445D	100		Resistant	R	R	fabG1 L203L; katG S315T	100; 100		SENSITIVE	not_R	-	-	NA	not_R	-	-	NA	not_R	-	-	SENSITIVE	not_R	-	-	UNK	not_R	-	-	NA	not_R	-
8806	8806_lib8059	ERS5181776	2012	CURED	27	M	LIT	FAILURE1	FAILURE	NEG	2+	4.6.2.2	group_4	cluster 13	3	Resistant	R	rpoB S450L; rpoB 1917_del_ag; rpoB 1922_ins_gc	92.94; 5.35; 5.56		Resistant	R	R	katG S315T	90.91		Resistant	R	embB M306V	92.97	NA	R	rpsA T5A; rpsA T210A; pncA I6T	11.18; 5.84; 95.77	NA	not_R	-	-	SENSITIVE	not_R	-	-	SENSITIVE	not_R	-	-	NA	not_R	-
8604	8604_lib7110	ERS5181777	2013	CURED	43	F	WES	FAILURE1	FAILURE	NEG	SCANTY	4.6.2.2	group_4	cluster 13	3	Resistant	R	rpoB S450L	100		Resistant	R	R	katG S315T	98.92		Resistant	R	embB M306V	99.45	NA	R	pncA I6T	100	NA	not_R	-	-	SENSITIVE	not_R	-	-	SENSITIVE	not_R	-	-	NA	not_R	-
8068	8068_lib8039	ERS5181778	2012	CURED	51	M	LIT	FAILURE1	FAILURE	NA	1+	4.6.2.2	group_5	cluster 9	1	Resistant	R	rpoB S450L	100		Resistant	R	R	katG S315T	100		SENSITIVE	not_R	-	-	NA	not_R	-	-	NA	not_R	-	-	SENSITIVE	not_R	-	-	SENSITIVE	not_R	-	-	NA	not_R	-
8683	8683_lib7113	ERS5181779	2013	CURED	30	F	NWE	FAILURE1	FAILURE	NEG	3+	4.6.2.2	group_5	cluster 9	1	Resistant	R	rpoB S450L	99.42		Resistant	R	R	katG S315T	100		SENSITIVE	not_R	-	-	NA	not_R	-	-	NA	not_R	-	-	SENSITIVE	not_R	-	-	SENSITIVE	not_R	-	-	NA	not_R	-
8803	8803_lib8092	ERS5181780	2013	NA	34	F	WES	FAILURE1	FAILURE	POS	Neg	4.6.2.2	group_5	cluster 9	2	Resistant	R	rpoB S450L	100		Resistant	R	R	katG S315T	99.28		Resistant	R	embB Q497R	100	NA	not_R	-	-	NA	not_R	-	-	SENSITIVE	not_R	-	-	SENSITIVE	not_R	-	-	NA	not_R	-
8498	8498_lib8071	ERS5181781	2012	CURED	35	F	LIT	FAILURE1	FAILURE	POS	2+	4.1	group_6	cluster 3	2	Resistant	R	rpoB S450L	99.61	rpoC G332S	Resistant	R	R	katG S315T	98.5		UNK	R	embB M306V	100	NA	not_R	-	-	NA	not_R	-	-	SENSITIVE	not_R	-	-	SENSITIVE	not_R	-	-	NA	not_R	-
8388	8388_lib8051	ERS5181782	2012	CURED	19	M	LIT	CONTACT	CONTACT	NA	2+	4.1	group_6	cluster 3	3	Resistant	R	rpoB S450L	100	rpoC V517L	Resistant	R	R	katG S315T	100		UNK	R	embB M306V	100	NA	R	pncA M1I	100	NA	not_R	-	-	UNK	not_R	-	-	UNK	not_R	-	-	NA	not_R	-
8543	8543_lib8067	ERS5181783	2012	CURED	26	F	LIT	CONTACT	CONTACT	NA	1+	4.1	group_6	not_clustered	2	Resistant	R	rpoB S450L	100		Resistant	R	R	katG S315T	99.51		SENSITIVE	R	embB M306V	100	NA	not_R	-	-	NA	not_R	-	-	SENSITIVE	not_R	-	-	SENSITIVE	not_R	-	-	NA	not_R	-
8867	8867_lib7116	ERS5181784	2013	CURED	42	M	WES	FAILURE1	FAILURE	NEG	2+	4.1	group_6	cluster 3	2	Resistant	R	rpoB S450L	100	rpoC F831L	Resistant	R	R	katG S315T	100		Resistant	R	embB M306V	100	NA	not_R	-	-	NA	not_R	-	-	SENSITIVE	not_R	-	-	SENSITIVE	not_R	-	-	NA	not_R	-
8382	8382_lib4942	ERS5181785	2013	CURED	24	F	LIT	CONTACT	CONTACT	NEG	1+	4.1	group_6	cluster 3	2	Resistant	R	rpoB S450L	99.64		Resistant	R	R	katG S315T	99.59		Resistant	R	embB M306V	100	NA	not_R	-	-	NA	not_R	-	-	SENSITIVE	not_R	-	-	SENSITIVE	not_R	-	-	NA	not_R	-
8077	8077_lib7130	ERS5181786	2013	CURED	28	M	LIT	NEW	NEW	NEG	2+	4.1	group_6	cluster 3	3	Resistant	R	rpoB S450L	100	rpoC V517L	Resistant	R	R	katG S315T	100		Resistant	R	embB M306V	100	NA	R	pncA M1I	99.26	NA	not_R	-	-	SENSITIVE	not_R	-	-	SENSITIVE	not_R	-	-	NA	not_R	-
8165	8165_lib7059	ERS5181787	2014	CURED	NA	M	LIT	OTHER	OTHER	NEG	3+	4.1	group_6	cluster 3	2	Resistant	R	rpoB S450L	100	rpoC V775G	Resistant	R	R	katG S315T	100		Resistant	R	embB M306V	99.47	NA	not_R	-	-	NA	not_R	-	-	SENSITIVE	not_R	-	-	SENSITIVE	not_R	-	-	NA	not_R	-
8628	8628_lib7094	ERS5181788	2015	CURED	26	F	LIT	CONTACT	CONTACT	NEG	3+	4.1	group_6	cluster 3	3	Resistant	R	rpoB S450L	100	rpoC V517L	Resistant	R	R	katG S315T	99.48		SENSITIVE	R	embB M306V	100	NA	R	pncA M1I	100	NA	not_R	-	-	SENSITIVE	not_R	-	-	SENSITIVE	not_R	-	-	NA	not_R	-
8477	8477_lib8281	ERS5181789	2012	CURED	28	F	LIT	NEW	NEW	NEG	2+	4.1	group_6	cluster 3	3	Resistant	R	rpoB S450L	100	rpoC V517L	Resistant	R	R	katG S315T	100		Resistant	R	embB M306V	99.56	NA	R	pncA M1I	99.5	NA	not_R	-	-	Sensitive	not_R	-	-	Sensitive	not_R	-	-	NA	not_R	-
8365	8365_lib8133	ERS5181790	2014	FAILED	53	M	WES	FAILURE1	FAILURE	NEG	3+	4.1	group_6	cluster 3	3	Resistant	R	rpoB S450L	100	rpoC F831L	Resistant	R	R	katG S315T	100		Sensitive	R	embB M306V	99.13	NA	not_R	-	-	NA	not_R	-	-	Resistant	R	gyrA A90V	8.93	Sensitive	not_R	-	-	NA	not_R	-
8941	8941_lib5079	ERS5181791	2013	DIED	52	M	LIT	FAILURE1	FAILURE	NEG	3+	4.6.2.2	group_7	cluster 14	2	Resistant	R	rpoB S450L	98.98		Resistant	R	R	katG S315T	100		Resistant	R	embB Q497R	99.44	NA	not_R	-	-	NA	not_R	-	-	SENSITIVE	not_R	-	-	SENSITIVE	not_R	-	-	NA	not_R	-
8888	8888_lib8285	ERS5181792	2012	CURED	34	M	LIT	RETREAT-LTFU	RETREAT	NEG	2+	4.6.2.2	group_7	cluster 14	2	Resistant	R	rpoB H445D	100		Resistant	R	R	katG S315T	99.14		Resistant	R	embB Q497R	100	NA	not_R	-	-	NA	not_R	-	-	Sensitive	not_R	-	-	UNK	not_R	-	-	NA	not_R	-
8361	8361_lib8083	ERS5181793	2013	CURED	31	M	LIT	FAILURE1	FAILURE	NEG	2+	4.6	group_9	cluster 1	3	Resistant	R	rpoB S450L	99.2	rpoC P1040Q	Resistant	R	R	katG S315T	100		Resistant	R	embA -12c>t; embB G406A	100; 100	NA	R	pncA -11a>g	99.33	NA	not_R	-	-	SENSITIVE	not_R	-	-	SENSITIVE	not_R	-	-	NA	not_R	-
8859	8859_lib8156	ERS5181794	2014	CURED	21	F	LIT	RELAPSE1	RELAPSE	NEG	1+	4.6	group_9	cluster 1	3	Resistant	R	rpoB S450L	99.46	rpoC P1040Q	Resistant	R	R	katG S315T	100		UNK	R	embA -12c>t; embB G406A	99.36; 99.55	NA	R	pncA -11a>g	99.31	NA	not_R	-	-	UNK	not_R	-	-	UNK	not_R	-	-	NA	not_R	-
8753	8753_lib7065	ERS5181795	2014	CURED	25	M	LIT	NEW	NEW	NEG	3+	4.6	group_9	cluster 1	3	Resistant	R	rpoB S450L	100	rpoC P1040Q	Resistant	R	R	katG S315T	100		Resistant	R	embA -12c>t; embB G406A	100; 98.9	NA	R	pncA -11a>g	100	NA	not_R	-	-	SENSITIVE	not_R	-	-	SENSITIVE	not_R	-	-	NA	not_R	-
8879	8879_lib8079	ERS5181796	2012	DIED	52	M	NWE	RELAPSE1	RELAPSE	POS	1+	4.3.4.1	ungrouped	not_clustered	0	Resistant	R	rpoB H445Y; rpoB S450L	20.86; 80.49		SENSITIVE	R	not_R	fabG1 L203L	99.24		SENSITIVE	not_R	-	-	NA	not_R	-	-	NA	not_R	-	-	SENSITIVE	not_R	-	-	SENSITIVE	not_R	-	-	NA	not_R	-
8513	8513_lib8050	ERS5181797	2012	CURED	29	M	WES	FAILURE1	FAILURE	NEG	NA	4.6.2.2	ungrouped	not_clustered	1	Resistant	R	rpoB S450L	100		Resistant	R	R	katG S315T	100		SENSITIVE	not_R	-	-	NA	not_R	-	-	NA	not_R	-	-	SENSITIVE	not_R	-	-	SENSITIVE	not_R	-	-	NA	not_R	-
8608	8608_lib8080	ERS5181798	2012	NA	29	F	NWE	RELAPSE1	RELAPSE	NA	Neg	4.1.1.1	ungrouped	not_clustered	2	Resistant	R	rpoB S450L	100		Resistant	R	R	katG S315T	100		SENSITIVE	not_R	-	-	NA	not_R	-	-	NA	R	ethA L272P	100	SENSITIVE	not_R	-	-	SENSITIVE	not_R	-	-	NA	not_R	-
8554	8554_lib8070	ERS5181799	2012	NA	40	M	NWE	RELAPSE1	RELAPSE	POS	Neg	4.1	ungrouped	not_clustered	0	Resistant	R	rpoB 1325_del_ggttga	100		SENSITIVE	not_R	not_R	-	-		SENSITIVE	not_R	-	-	NA	not_R	-	-	NA	not_R	-	-	SENSITIVE	not_R	-	-	SENSITIVE	not_R	-	-	NA	not_R	-
8464	8464_lib8069	ERS5181800	2012	CURED	60	M	WES	FAILURE1	FAILURE	NA	3+	4.1.2	ungrouped	not_clustered	0	Resistant	R	rpoB S450L	100		Resistant	not_R	not_R	-	-	ahpC -52 c>t	SENSITIVE	not_R	-	-	NA	not_R	-	-	NA	not_R	-	-	SENSITIVE	not_R	-	-	SENSITIVE	not_R	-	-	NA	not_R	-
8148	8148_lib8063	ERS5181801	2012	DIED	30	F	NWE	RELAPSE1	RELAPSE	POS	2+	4.1.2.1	ungrouped	not_clustered	0	Resistant	R	rpoB H445D	96.75		SENSITIVE	not_R	not_R	-	-		SENSITIVE	not_R	-	-	NA	not_R	-	-	NA	not_R	-	-	SENSITIVE	not_R	-	-	SENSITIVE	not_R	-	-	NA	not_R	-
8516	8516_lib8074	ERS5181802	2012	CURED	27	F	SWE	FAILURE1	FAILURE	POS	3+	4.2.2	ungrouped	not_clustered	3	Resistant	R	rpoB H445S	100		Resistant	R	R	katG S315T	98.81		Resistant	R	embA -11c>a	100	NA	R	pncA C72R	99.59	NA	not_R	-	-	SENSITIVE	not_R	-	-	SENSITIVE	not_R	-	-	NA	not_R	-
8050	8050_lib8073	ERS5181803	2012	CURED	46	M	WES	RETREAT-LTFU	RETREAT	NEG	3+	4.6.2.2	ungrouped	not_clustered	3	Resistant	R	rpoB H445D	100		Resistant	R	R	katG S315T	100		Resistant	R	embB M306V	100	NA	R	pncA D63A	100	NA	not_R	-	-	SENSITIVE	not_R	-	-	SENSITIVE	not_R	-	-	NA	not_R	-
8145	8145_lib8056	ERS5181804	2012	CURED	40	M	LIT	RELAPSE1	RELAPSE	POS	3+	4.6.2.2	ungrouped	not_clustered	2	Resistant	R	rpoB D435Y	100		Resistant	R	R	katG S315T	100		SENSITIVE	not_R	-	-	NA	R	pncA V9A	100	NA	not_R	-	-	SENSITIVE	not_R	-	-	SENSITIVE	not_R	-	-	NA	not_R	-
8570	8570_lib8062	ERS5181805	2012	COMPLETED Rx	29	M	LIT	RELAPSE1	RELAPSE	NEG	2+	4.1	ungrouped	not_clustered	3	UNK	R	rpoB D435V	100		UNK	R	R	katG S315T	100		UNK	R	embB M306V	98.82	NA	R	pncA H43P	100	NA	not_R	-	-	UNK	not_R	-	-	UNK	not_R	-	-	NA	not_R	-
8439	8439_lib8078	ERS5181806	2012	NA	32	F	LIT	RELAPSE1	RELAPSE	NA	Neg	4.3.4.1	ungrouped	not_clustered	3	Resistant	R	rpoB S450L	99.3		Resistant	R	R	fabG1 L203L; katG S315T	100; 100		Resistant	R	embB M306V	99.36	NA	R	pncA 294_ins_cgtgggaacatcttgtggcggag	22.22	NA	not_R	-	-	SENSITIVE	not_R	-	-	SENSITIVE	not_R	-	-	NA	not_R	-
8353	8353_lib8053	ERS5181807	2012	CURED	40	F	LIT	RELAPSE1	RELAPSE	NA	2+	4.1	ungrouped	cluster 22	0	Resistant	R	rpoB S450L	100		SENSITIVE	not_R	not_R	-	-		SENSITIVE	not_R	-	-	NA	not_R	-	-	NA	not_R	-	-	SENSITIVE	not_R	-	-	SENSITIVE	not_R	-	-	NA	not_R	-
8056	8056_lib8064	ERS5181808	2012	CURED	21	M	NWE	RELAPSE1	RELAPSE	NA	2+	4.6	ungrouped	cluster 1	3	Resistant	R	rpoB S450L	88.24	rpoC P1040Q	Resistant	R	R	katG S315T; katG 301_del_cg; katG 297_ins_gt	92.31; 5.43; 5.38		Resistant	R	embB G406A	100	NA	R	rpsA T5A; rpsA T210A; pncA G16G; pncA D12A	16; 10.37; 5.59; 6.58	NA	not_R	-	-	SENSITIVE	not_R	-	-	SENSITIVE	not_R	-	-	NA	not_R	-
8921	8921_lib7022	ERS5181809	2012	CURED	24	M	LIT	FAILURE1	FAILURE	NEG	3+	4.3.3	ungrouped	not_clustered	3	Resistant	R	rpoB S450L	99.52	rpoC D331A; rpoC G332C	Resistant	not_R	not_R	-	-	ahpC -51 g>a	Resistant	R	embB M306I	99.14	NA	R	pncA D63A	100	NA	not_R	-	-	Resistant	R	gyrA A90V	100	SENSITIVE	not_R	-	-	NA	not_R	-
8696	8696_lib8048	ERS5181810	2012	CURED	24	F	NWE	RELAPSE1	RELAPSE	POS	SCANTY	4.6.2.2	ungrouped	not_clustered	0	UNK	R	rpoB H445Y	100		UNK	not_R	not_R	-	-		UNK	not_R	-	-	NA	not_R	-	-	NA	not_R	-	-	UNK	not_R	-	-	UNK	not_R	-	-	NA	not_R	-
8175	8175_lib8066	ERS5181811	2012	NA	45	M	LIT	RELAPSE1	RELAPSE	NA	Neg	4.1.2.1	ungrouped	not_clustered	1	Resistant	R	rpoB S450L	100		Resistant	R	R	katG 1178_ins_ag	92.4	ahpC -81 c>t	SENSITIVE	not_R	-	-	NA	not_R	-	-	NA	not_R	-	-	SENSITIVE	not_R	-	-	SENSITIVE	not_R	-	-	NA	not_R	-
8913	8913_lib8076	ERS5181812	2012	CURED	40	F	LIT	RELAPSE1	RELAPSE	NA	3+	4.1	ungrouped	not_clustered	2	Resistant	R	rpoB S450L	100		Resistant	R	R	katG S315T	99.33		Resistant	R	embB M306V	100	NA	not_R	-	-	NA	not_R	-	-	SENSITIVE	not_R	-	-	SENSITIVE	not_R	-	-	NA	not_R	-
8412	8412_lib8044	ERS5181813	2012	NA	58	M	LIT	FAILURE1	FAILURE	NA	Neg	4.6.2.2	ungrouped	not_clustered	1	Resistant	R	rpoB Q432K; rpoB H445D	99.07; 98.26		Resistant	R	R	katG S315T	100		SENSITIVE	not_R	-	-	NA	not_R	-	-	NA	not_R	-	-	SENSITIVE	not_R	-	-	SENSITIVE	not_R	-	-	NA	not_R	-
8216	8216_lib8065	ERS5181814	2012	NA	25	M	SWE	RELAPSE1	RELAPSE	NA	Neg	4.1.2.1	ungrouped	not_clustered	2	Resistant	R	rpoB V170F	99.46		Resistant	R	R	katG S315N	100		Resistant	R	embB M306V	100	NA	not_R	-	-	NA	not_R	-	-	SENSITIVE	not_R	-	-	SENSITIVE	not_R	-	-	NA	not_R	-
8853	8853_lib7023	ERS5181815	2012	CURED	NA	M	LIT	FAILURE2	FAILURE	NEG	1+	4.1.1.1	ungrouped	not_clustered	2	Resistant	R	rpoB S450L	100	rpoC D485Y	Resistant	R	R	katG S315T	100		SENSITIVE	not_R	-	-	NA	not_R	-	-	NA	R	ethA L272P	100	SENSITIVE	not_R	-	-	SENSITIVE	not_R	-	-	NA	not_R	-
8542	8542_lib7112	ERS5181816	2013	CURED	39	M	LIT	FAILURE2	FAILURE	NEG	2+	4.6.1.2	ungrouped	not_clustered	0	Resistant	R	rpoB D435V	100	rpoC P481T	Resistant	not_R	not_R	-	-	ahpC -52 c>a	Resistant	not_R	-	-	NA	not_R	-	-	NA	not_R	-	-	SENSITIVE	not_R	-	-	SENSITIVE	not_R	-	-	NA	not_R	-
8589	8589_lib5068	ERS5181817	2013	CURED	64	F	LIT	FAILURE2	FAILURE	NEG	2+	4.6.2.2	ungrouped	not_clustered	3	Resistant	R	rpoB H445R	100		Resistant	R	R	fabG1 -15c>t; katG S315T	99.4; 100		Resistant	R	embB M306V	100	NA	not_R	-	-	NA	R	fabG1 -15c>t	99.4	SENSITIVE	not_R	-	-	SENSITIVE	not_R	-	-	NA	not_R	-
8967	8967_lib7030	ERS5181818	2013	LTFU	56	M	LIT	RELAPSE1	RELAPSE	NEG	1+	4.6.2.2	ungrouped	not_clustered	2	Resistant	R	rpoB D435V	99.19		Resistant	R	R	katG S315T	100		Resistant	R	embB M306V	100	NA	not_R	-	-	NA	not_R	-	-	SENSITIVE	not_R	-	-	SENSITIVE	not_R	-	-	NA	not_R	-
8631	8631_lib7115	ERS5181819	2013	DIED	46	F	NWE	RELAPSE2	RELAPSE	POS	3+	4.1.2.1	ungrouped	not_clustered	1	Resistant	R	rpoB S450L	100		Resistant	R	R	katG S315T	97.73		SENSITIVE	not_R	-	-	NA	not_R	-	-	NA	not_R	-	-	SENSITIVE	not_R	-	-	UNK	not_R	-	-	NA	not_R	-
8022	8022_lib7027	ERS5181820	2013	NA	28	F	NWE	FAILURE1	FAILURE	NA	Neg	4.6.2.2	ungrouped	NA	2	Resistant	R	rpoB 1301_del_tgg; rpoB S450L	34.17; 24.56		Resistant	R	R	katG S315T	96.77		SENSITIVE	not_R	-	-	NA	R	rpsA T5A; rpsA T210A	41.8; 25.96	NA	not_R	-	-	SENSITIVE	not_R	-	-	SENSITIVE	not_R	-	-	NA	not_R	-
8808	8808_lib4940	ERS5181821	2013	CURED	34	F	LIT	RELAPSE1	RELAPSE	POS	2+	4.1	ungrouped	not_clustered	3	Resistant	R	rpoB D435V	99.46		Resistant	R	R	katG S315T	100		Resistant	R	embB G406A	100	NA	R	pncA 294_del_c	97.94	NA	not_R	-	-	SENSITIVE	not_R	-	-	SENSITIVE	not_R	-	-	NA	not_R	-
8639	8639_lib7031	ERS5181822	2013	CURED	43	F	SWE	FAILURE2	FAILURE	POS	1+	4.1.1.1	ungrouped	not_clustered	3	Resistant	R	rpoB S450L	100	rpoC D485Y	Resistant	R	R	katG S315T	100		SENSITIVE	not_R	-	-	NA	R	pncA K48N	69.16	NA	R	ethA L272P	100	SENSITIVE	not_R	-	-	SENSITIVE	not_R	-	-	NA	not_R	-
8546	8546_lib5064	ERS5181823	2013	CURED	56	M	NWE	RELAPSE1	RELAPSE	NEG	1+	4.1.2.1	ungrouped	not_clustered	4	Resistant	R	rpoB S450L	98.44	rpoC V483A	Resistant	R	R	katG S315T	98.97	ahpC -48 g>a	Resistant	R	embA -11c>a; embB M306I	100; 99.21	NA	R	pncA T160P	99.19	NA	R	ethA A341V	100	SENSITIVE	not_R	-	-	SENSITIVE	not_R	-	-	NA	not_R	-
8274	8274_lib5066	ERS5181824	2013	CURED	21	F	LIT	FAILURE2	FAILURE	NEG	3+	4.6.1.2	ungrouped	not_clustered	2	Resistant	R	rpoB H445Y	100	rpoC P481T; rpoC V490I	Resistant	R	R	katG S315T	100		Resistant	R	embB M306I	99.52	NA	not_R	-	-	NA	not_R	-	-	SENSITIVE	not_R	-	-	SENSITIVE	not_R	-	-	NA	not_R	-
8789	8789_lib7033	ERS5181825	2013	CURED	25	M	WES	FAILURE1	FAILURE	NEG	1+	4.6.2.2	ungrouped	not_clustered	3	Resistant	R	rpoB H445D	100		Resistant	R	R	fabG1 -15c>t; katG S315T	100; 100		Resistant	R	embB M306I	100	NA	not_R	-	-	NA	R	fabG1 -15c>t	100	SENSITIVE	not_R	-	-	UNK	not_R	-	-	NA	not_R	-
8169	8169_lib7117	ERS5181826	2013	CURED	24	M	LIT	FAILURE2	FAILURE	NEG	1+	4.9	ungrouped	not_clustered	3	Resistant	R	rpoB D435E; rpoB H445N	99.34; 100		Resistant	R	R	katG S315T	100		SENSITIVE	R	embB Q497L	100	NA	R	pncA P69R	100	NA	not_R	-	-	SENSITIVE	not_R	-	-	SENSITIVE	not_R	-	-	NA	not_R	-
8886	8886_lib8084	ERS5181827	2013	NA	55	M	LIT	RELAPSE1	RELAPSE	POS	Neg	4.6	ungrouped	not_clustered	2	Resistant	R	rpoB S450L	100	rpoC P1040Q	Resistant	R	R	katG S315T	100		Resistant	R	embB G406A	100	NA	not_R	-	-	NA	not_R	-	-	SENSITIVE	not_R	-	-	SENSITIVE	not_R	-	-	NA	not_R	-
8450	8450_lib5067	ERS5181828	2013	CURED	39	M	SWE	FAILURE2	FAILURE	NEG	3+	5	ungrouped	not_clustered	1	Resistant	R	rpoB D435F	99.15		Resistant	R	not_R	fabG1 -15c>t	66.67		Resistant	not_R	-	-	NA	not_R	-	-	NA	R	fabG1 -15c>t	66.67	SENSITIVE	not_R	-	-	SENSITIVE	not_R	-	-	NA	not_R	-
8767	8767_lib7108	ERS5181829	2013	CURED	52	M	LIT	FAILURE2	FAILURE	POS	2+	4.1	ungrouped	not_clustered	1	Resistant	R	rpoB S450L	100	rpoC N698S	SENSITIVE	R	R	katG 1600_ins_ggccgc	96.25	ahpC -54 c>t	SENSITIVE	not_R	-	-	NA	not_R	-	-	NA	not_R	-	-	SENSITIVE	not_R	-	-	SENSITIVE	not_R	-	-	NA	not_R	-
8896	8896_lib8082	ERS5181830	2013	CURED	39	F	LIT	FAILURE2	FAILURE	NEG	3+	5	ungrouped	cluster 2	2	Resistant	R	rpoB Q432K; rpoB H445D	100; 99.35		Resistant	R	R	katG S315T	100		SENSITIVE	not_R	-	-	NA	R	pncA Q10P	98.16	NA	not_R	-	-	SENSITIVE	not_R	-	-	SENSITIVE	not_R	-	-	NA	not_R	-
8508	8508_lib7028	ERS5181831	2013	NA	36	M	NWE	RELAPSE1	RELAPSE	NEG	Neg	4.6.2.2	ungrouped	not_clustered	0	Resistant	R	rpoB S450L	97.58		SENSITIVE	not_R	not_R	-	-		SENSITIVE	not_R	-	-	NA	not_R	-	-	NA	not_R	-	-	SENSITIVE	not_R	-	-	SENSITIVE	not_R	-	-	NA	not_R	-
8587	8587_lib7107	ERS5181832	2013	NA	21	M	LIT	RELAPSE1	RELAPSE	NA	Neg	4.1.2.1	ungrouped	not_clustered	2	Resistant	R	rpoB S450L	100		Resistant	R	R	katG S315T	98.17		Resistant	R	embB M306I	100	NA	not_R	-	-	NA	not_R	-	-	SENSITIVE	not_R	-	-	SENSITIVE	not_R	-	-	NA	not_R	-
8748	8748_lib5070	ERS5181833	2013	CURED	28	F	NWE	FAILURE1	FAILURE	POS	3+	4.3.4.1	ungrouped	not_clustered	0	Resistant	R	rpoB H445L	100		Resistant	R	not_R	fabG1 L203L	99.34		SENSITIVE	not_R	-	-	NA	not_R	-	-	NA	not_R	-	-	SENSITIVE	not_R	-	-	SENSITIVE	not_R	-	-	NA	not_R	-
8241	8241_lib7134	ERS5181834	2013	CURED	39	M	LIT	RELAPSE1	RELAPSE	POS	2+	4.6	ungrouped	not_clustered	2	Resistant	R	rpoB H445D	100		Resistant	R	not_R	fabG1 -15c>t	99.52		SENSITIVE	not_R	-	-	NA	not_R	-	-	NA	R	fabG1 -15c>t	99.52	SENSITIVE	R	gyrA A90V; gyrA D94G	5.99; 70.35	Resistant	not_R	-	-	NA	not_R	-
8699	8699_lib7040	ERS5181835	2013	CURED	25	M	SWE	FAILURE2	FAILURE	NEG	3+	4.6.2.2	ungrouped	not_clustered	1	Resistant	R	rpoB H445D	98.51		Resistant	R	R	katG S315N	100		SENSITIVE	not_R	-	-	NA	not_R	-	-	NA	not_R	-	-	SENSITIVE	not_R	-	-	SENSITIVE	not_R	-	-	NA	not_R	-
8581	8581_lib7041	ERS5181836	2013	CURED	35	F	NWE	RETREAT-LTFU	RETREAT	NEG	2+	4.2.2	ungrouped	not_clustered	3	Resistant	R	rpoB H445S	98.88		Resistant	R	R	katG S315T	100		Resistant	not_R	-	-	NA	R	pncA C72R	100	NA	not_R	-	-	SENSITIVE	not_R	-	-	SENSITIVE	not_R	-	-	NA	R	Rv0678 16_del_g
8297	8297_lib7120	ERS5181837	2013	NA	20	M	LIT	FAILURE1	FAILURE	NEG	Neg	4.6.2.2	ungrouped	not_clustered	0	Resistant	R	rpoB S450L	100		Resistant	not_R	not_R	-	-		SENSITIVE	not_R	-	-	NA	not_R	-	-	NA	not_R	-	-	SENSITIVE	not_R	-	-	SENSITIVE	not_R	-	-	NA	not_R	-
8095	8095_lib7121	ERS5181838	2013	CURED	37	F	LIT	NEW	NEW	POS	SCANTY	4.6.2.2	ungrouped	not_clustered	0	Resistant	R	rpoB H445Y	100		Resistant	not_R	not_R			ahpC -52 c>t	SENSITIVE	not_R	-	-	NA	not_R	-	-	NA	not_R	-	-	SENSITIVE	not_R	-	-	SENSITIVE	not_R	-	-	NA	not_R	-
8072	8072_lib7125	ERS5181839	2013	NA	27	M	LIT	NA	NA	POS	Neg	4.6.2.2	ungrouped	not_clustered	3	Resistant	R	rpoB S450L	100		Resistant	R	R	katG S315T	100		Resistant	R	embB M306I	100	NA	R	pncA T47A	100	NA	not_R	-	-	SENSITIVE	not_R	-	-	SENSITIVE	not_R	-	-	NA	not_R	-
8845	8845_lib7127	ERS5181840	2013	NA	40	F	NWE	RELAPSE1	RELAPSE	NA	Neg	4.6.2.2	ungrouped	not_clustered	0	Resistant	R	rpoB H445D	96.99		SENSITIVE	not_R	not_R	-	-		SENSITIVE	not_R	-	-	NA	not_R	-	-	NA	not_R	-	-	SENSITIVE	not_R	-	-	SENSITIVE	not_R	-	-	NA	not_R	-
8770	8770_lib7128	ERS5181841	2013	DIED	12	F	NWE	RELAPSE1	RELAPSE	POS	Neg	4.6.2.2	ungrouped	not_clustered	0	Resistant	R	rpoB S450L	100		SENSITIVE	not_R	not_R	-	-		SENSITIVE	not_R	-	-	NA	not_R	-	-	NA	not_R	-	-	SENSITIVE	not_R	-	-	SENSITIVE	not_R	-	-	NA	not_R	-
8751	8751_lib7129	ERS5181842	2013	LTFU	45	M	LIT	CONTACT	CONTACT	NA	Neg	4.6.2.2	ungrouped	not_clustered	5	Resistant	R	rpoB S450L	100	rpoC V517L	Resistant	R	R	fabG1 -15c>t; katG W477_	100; 5.59		Resistant	R	embA -16c>a; embB M306V	100; 100	NA	R	pncA G132S	100	NA	R	fabG1 -15c>t	100	Resistant	R	gyrA D94G	99.31	Resistant	not_R	-	-	NA	not_R	-
8501	8501_lib5078	ERS5181843	2013	DIED	54	M	LIT	RELAPSE1	RELAPSE	POS	2+	4.6	ungrouped	not_clustered	3	Resistant	R	rpoB S450L	99.44		Resistant	R	R	katG S315T	100		Resistant	R	embB M306I	100	NA	R	pncA R154G	100	NA	not_R	-	-	SENSITIVE	not_R	-	-	SENSITIVE	not_R	-	-	NA	not_R	-
8069	8069_lib5073	ERS5181844	2013	DIED	30	F	NWE	RELAPSE1	RELAPSE	POS	3+	4.6.2.2	ungrouped	not_clustered	1	Resistant	R	rpoB S450L	99.42		Resistant	R	R	katG S315T	100		SENSITIVE	not_R	-	-	NA	not_R	-	-	NA	not_R	-	-	SENSITIVE	not_R	-	-	SENSITIVE	not_R	-	-	NA	not_R	-
8008	8008_lib7131	ERS5181845	2013	NA	46	M	NWE	RELAPSE1	RELAPSE	POS	Neg	4.8	ungrouped	not_clustered	0	Resistant	R	rpoB H445Y	99.43		SENSITIVE	not_R	not_R	-	-		UNK	not_R	-	-	NA	not_R	-	-	NA	not_R	-	-	SENSITIVE	not_R	-	-	SENSITIVE	not_R	-	-	NA	not_R	-
8419	8419_lib7132	ERS5181846	2013	NA	NA	F	WES	NA	NA	NA	Neg	4.6.2.2	ungrouped	cluster 12	3	Resistant	R	rpoB S450L	98.25	rpoC D747A	Resistant	R	R	katG S315T	100		Resistant	R	embB M306I	100	NA	R	pncA A28D	100	NA	not_R	-	-	SENSITIVE	not_R	-	-	SENSITIVE	not_R	-	-	NA	not_R	-
8762	8762_lib8087	ERS5181847	2013	CURED	32	F	NWE	FAILURE1	FAILURE	POS	2+	4.1.2.1	ungrouped	not_clustered	1	Resistant	R	rpoB S450L	98.91		Resistant	R	not_R	fabG1 -15c>t	99.68		SENSITIVE	not_R	-	-	NA	not_R	-	-	NA	R	fabG1 -15c>t	99.68	SENSITIVE	not_R	-	-	SENSITIVE	not_R	-	-	NA	not_R	-
8284	8284_lib7042	ERS5181848	2013	NA	27	F	LIT	RELAPSE1	RELAPSE	NA	Neg	4.6.2.2	ungrouped	not_clustered	0	Resistant	R	rpoB S450L	91.87		SENSITIVE	not_R	not_R	-	-		SENSITIVE	not_R	-	-	NA	not_R	-	-	NA	not_R	-	-	SENSITIVE	not_R	-	-	SENSITIVE	not_R	-	-	NA	not_R	-
8514	8514_lib7049	ERS5181849	2014	COMPLETED Rx	23	F	LIT	FAILURE1	FAILURE	NEG	1+	4.6.2.2	ungrouped	not_clustered	1	Resistant	R	rpoB S450L	100	rpoC H525N	Resistant	R	R	katG S315T	100		SENSITIVE	not_R	-	-	NA	not_R	-	-	NA	not_R	-	-	SENSITIVE	not_R	-	-	SENSITIVE	not_R	-	-	NA	not_R	-
8268	8268_lib7050	ERS5181850	2014	CURED	25	M	LIT	FAILURE1	FAILURE	NEG	2+	4.6.2.2	ungrouped	not_clustered	2	Resistant	R	rpoB D435Y; rpoB H445D	89.82; 91.81		Resistant	R	R	katG S315T	98.63		SENSITIVE	not_R	-	-	NA	R	pncA T22P; pncA G16G	6.08; 6.98	NA	not_R	-	-	SENSITIVE	not_R	-	-	SENSITIVE	not_R	-	-	NA	not_R	-
8839	8839_lib7051	ERS5181851	2014	CURED	80	M	LIT	FAILURE1	FAILURE	NEG	3+	4.6.2.2	ungrouped	not_clustered	0	Resistant	R	rpoB S450L	100	rpoC V1252L	Resistant	not_R	not_R			ahpC -52 c>t	UNK	not_R	-	-	NA	not_R	-	-	NA	not_R	-	-	SENSITIVE	not_R	-	-	SENSITIVE	not_R	-	-	NA	not_R	-
8021	8021_lib7055	ERS5181852	2014	CURED	54	F	LIT	FAILURE1	FAILURE	NEG	1+	4.1.1.1	ungrouped	not_clustered	3	Resistant	R	rpoB 1304_del_acc	97.71		Resistant	R	R	katG S315T	100		SENSITIVE	not_R	-	-	NA	R	pncA Q10P	100	NA	R	ethA L272P	100	SENSITIVE	not_R	-	-	SENSITIVE	not_R	-	-	NA	not_R	-
8563	8563_lib7057	ERS5181853	2014	CURED	23	M	LIT	RELAPSE1	RELAPSE	NEG	1+	4.1.1.1	ungrouped	not_clustered	3	Resistant	R	rpoB S450L	98.31		Resistant	R	R	katG S315T	100		SENSITIVE	R	embB Y315C	100	NA	not_R	-	-	NA	R	ethA L272P	100	SENSITIVE	not_R	-	-	SENSITIVE	not_R	-	-	NA	not_R	-
8057	8057_lib7058	ERS5181854	2014	CURED	24	M	WES	RELAPSE1	RELAPSE	NEG	2+	4.6.2.2	ungrouped	not_clustered	3	Resistant	R	rpoB S450L	99.43		Resistant	R	R	katG S315T	100		Resistant	R	embB M306I	98.55	NA	R	pncA 392_ins_gg	98.56	NA	not_R	-	-	SENSITIVE	not_R	-	-	SENSITIVE	not_R	-	-	NA	not_R	-
8344	8344_lib8161	ERS5181855	2014	DIED	9	F	NWE	NEW	NEW	POS	SCANTY	4.6	ungrouped	not_clustered	2	Resistant	R	rpoB S450L	100	rpoC P1040Q	Resistant	R	R	katG S315T	98.39		SENSITIVE	R	embB G406A	99.44	NA	not_R	-	-	NA	not_R	-	-	SENSITIVE	not_R	-	-	SENSITIVE	not_R	-	-	NA	not_R	-
8961	8961_lib7061	ERS5181856	2014	CURED	35	M	LIT	OTHER	OTHER	NEG	2+	4.6.2.2	ungrouped	not_clustered	1	Resistant	R	rpoB S450L	100		Resistant	R	R	katG S315T	99.28		SENSITIVE	not_R	-	-	NA	not_R	-	-	NA	not_R	-	-	SENSITIVE	not_R	-	-	SENSITIVE	not_R	-	-	NA	not_R	-
8550	8550_lib8159	ERS5181857	2014	CURED	24	F	WES	FAILURE1	FAILURE	NEG	3+	4.1.2.1	ungrouped	not_clustered	2	Resistant	R	rpoB S450L	98.84	rpoC L516P	Resistant	R	R	katG S315T	98.82		Resistant	R	embB Q497R	98.97	NA	not_R	-	-	NA	not_R	-	-	SENSITIVE	not_R	-	-	SENSITIVE	not_R	-	-	NA	not_R	-
8000	8000_lib8113	ERS5181858	2014	NA	27	F	LIT	FAILURE1	FAILURE	POS	Neg	4.1.2.1	ungrouped	not_clustered	0	Resistant	R	rpoB L452P	97.17		SENSITIVE	not_R	not_R	-	-		SENSITIVE	not_R	-	-	NA	not_R	-	-	NA	not_R	-	-	SENSITIVE	not_R	-	-	SENSITIVE	not_R	-	-	NA	not_R	-
8333	8333_lib7062	ERS5181859	2014	CURED	29	M	NWE	FAILURE1	FAILURE	POS	1+	4.6	ungrouped	not_clustered	1	Resistant	R	rpoB H445D	100		Resistant	R	R	katG S315T	100		SENSITIVE	not_R	-	-	NA	not_R	-	-	NA	not_R	-	-	SENSITIVE	not_R	-	-	SENSITIVE	not_R	-	-	NA	not_R	-
8692	8692_lib7064	ERS5181860	2014	CURED	32	M	WES	RETREAT-LTFU	RETREAT	NEG	1+	4.1.2.1	ungrouped	not_clustered	0	Resistant	R	rpoB S450M	100		SENSITIVE	not_R	not_R	-	-	ahpC -51 g>a	SENSITIVE	not_R	-	-	NA	not_R	-	-	NA	not_R	-	-	SENSITIVE	not_R	-	-	SENSITIVE	not_R	-	-	NA	not_R	-
8398	8398_lib7066	ERS5181861	2014	CURED	29	M	LIT	CONTACT	CONTACT	NEG	3+	4.1	ungrouped	not_clustered	2	Resistant	R	rpoB S450L	100		Resistant	R	R	katG S315T	99.5		Resistant	R	embB M306V	100	NA	not_R	-	-	NA	not_R	-	-	SENSITIVE	not_R	-	-	SENSITIVE	not_R	-	-	NA	not_R	-
8760	8760_lib7068	ERS5181862	2014	CURED	27	F	LIT	RELAPSE1	RELAPSE	NA	3+	4.6.2.2	ungrouped	not_clustered	3	Resistant	R	rpoB H445R	100		Resistant	R	R	fabG1 -15c>t; katG S315T	100; 99.29		Resistant	R	embB M306V	99.31	NA	not_R	-	-	NA	R	fabG1 -15c>t	100	SENSITIVE	not_R	-	-	SENSITIVE	not_R	-	-	NA	not_R	-
8262	8262_lib8094	ERS5181863	2014	CURED	37	F	NWE	FAILURE1	FAILURE	NEG	2+	4.8	ungrouped	not_clustered	3	Resistant	R	rpoB S450L	100		Resistant	R	not_R	fabG1 -15c>t	100		SENSITIVE	R	embA -16c>g	48.91	NA	R	pncA T87M	100	NA	R	fabG1 -15c>t	100	SENSITIVE	not_R	-	-	SENSITIVE	not_R	-	-	NA	not_R	-
8489	8489_lib7070	ERS5181864	2014	CURED	47	M	LIT	RELAPSE1	RELAPSE	NEG	3+	5	ungrouped	not_clustered	2	Resistant	R	rpoB L430P; rpoB D435G	100; 99.52		Resistant	R	R	katG W438_	100	ahpC -54 c>t	SENSITIVE	not_R	-	-	NA	R	pncA C72R	100	NA	not_R	-	-	SENSITIVE	not_R	-	-	SENSITIVE	not_R	-	-	NA	not_R	-
8842	8842_lib8140	ERS5181865	2014	DIED	NA	M	LIT	FAILURE1	FAILURE	NA	3+	4.6.2.2	ungrouped	NA	3	Resistant	R	rpoB L430P	100		Resistant	R	R	katG S315T	100		Resistant	R	embB G406S	100	NA	R	pncA 99_del_ca	100	NA	not_R	-	-	SENSITIVE	not_R	-	-	SENSITIVE	not_R	-	-	NA	not_R	-
8812	8812_lib7074	ERS5181866	2014	CURED	41	M	WES	RELAPSE1	RELAPSE	POS	Neg	4.8	ungrouped	NA	0	Resistant	R	rpoB H445Y	100		SENSITIVE	not_R	not_R	-	-		SENSITIVE	not_R	-	-	NA	not_R	-	-	NA	not_R	-	-	SENSITIVE	not_R	-	-	SENSITIVE	not_R	-	-	NA	not_R	-
8147	8147_lib8141	ERS5181867	2014	CURED	46	M	LIT	OTHER	OTHER	NEG	SCANTY	4.6.2.2	ungrouped	NA	2	Resistant	R	rpoB 1306_del_cag	100		Resistant	not_R	not_R				SENSITIVE	R	embB M306I	100	NA	R	pncA F13I	100	NA	not_R	-	-	SENSITIVE	not_R	-	-	SENSITIVE	not_R	-	-	NA	not_R	-
8006	8006_lib7075	ERS5181868	2014	CURED	37	M	NWE	FAILURE1	FAILURE	POS	2+	4.6.2.2	ungrouped	NA	3	Resistant	R	rpoB S450L	100		Resistant	R	R	katG S315T	99.01		SENSITIVE	R	embB M306V	100	NA	R	pncA G78A; pncA A46E; pncA I6L	10.62; 8.82; 8.53	NA	not_R	-	-	SENSITIVE	not_R	-	-	SENSITIVE	not_R	-	-	NA	not_R	-
8576	8576_lib7076	ERS5181869	2014	FAILED	46	F	LIT	RELAPSE1	RELAPSE	POS	3+	1.2.2	ungrouped	NA	2	Resistant	R	rpoB S450L	100	rpoC V1252L	Resistant	R	not_R	fabG1 L203L; inhA I194T	100; 100		SENSITIVE	R	embA -16c>t; embB M306V	100; 99.31	NA	R	pncA G97D	100	NA	not_R	-	-	SENSITIVE	not_R	-	-	SENSITIVE	not_R	-	-	NA	not_R	-
8493	8493_lib8132	ERS5181870	2014	CURED	29	M	LIT	FAILURE2	FAILURE	NEG	3+	4.6.2.2	ungrouped	not_clustered	3	Resistant	R	rpoB S450W	99.72		Resistant	R	R	katG S315T	100		SENSITIVE	R	embB M306I; embB G406D	99.42; 100	NA	R	pncA C14_	98.94	NA	not_R	-	-	SENSITIVE	not_R	-	-	SENSITIVE	not_R	-	-	NA	not_R	-
8494	8494_lib7079	ERS5181871	2014	CURED	38	F	NWE	RETREAT-LTFU	RETREAT	POS	3+	4.1.2.1	ungrouped	not_clustered	0	Resistant	R	rpoB S450L	100		SENSITIVE	not_R	not_R	-	-		SENSITIVE	not_R	-	-	NA	not_R	-	-	NA	not_R	-	-	SENSITIVE	not_R	-	-	SENSITIVE	not_R	-	-	NA	not_R	-
8562	8562_lib8137	ERS5181872	2014	NA	41	M	LIT	RELAPSE1	RELAPSE	POS	Neg	4.1	ungrouped	cluster 22	0	Resistant	R	rpoB H445Y	100		SENSITIVE	not_R	not_R	-	-		SENSITIVE	not_R	-	-	NA	not_R	-	-	NA	not_R	-	-	SENSITIVE	not_R	-	-	SENSITIVE	not_R	-	-	NA	not_R	-
8637	8637_lib8115	ERS5181873	2014	NA	38	F	LIT	RELAPSE1	RELAPSE	POS	Neg	4.1.2.1	ungrouped	not_clustered	0	Resistant	R	rpoB H445Y	100		SENSITIVE	not_R	not_R	-	-		SENSITIVE	not_R	-	-	NA	not_R	-	-	NA	not_R	-	-	SENSITIVE	not_R	-	-	SENSITIVE	not_R	-	-	NA	not_R	-
8869	8869_lib8116	ERS5181874	2014	NA	25	M	LIT	FAILURE1	FAILURE	NEG	3+	4.3.4.1	ungrouped	not_clustered	0	Resistant	R	rpoB S450L	100	rpoC V483A	Resistant	R	not_R	fabG1 L203L	100		SENSITIVE	not_R	-	-	NA	not_R	-	-	NA	not_R	-	-	SENSITIVE	not_R	-	-	SENSITIVE	not_R	-	-	NA	not_R	-
8429	8429_lib8117	ERS5181875	2014	CURED	35	F	NWE	RELAPSE1	RELAPSE	POS	Neg	4.1	ungrouped	not_clustered	0	Resistant	R	rpoB H445D	100		SENSITIVE	not_R	not_R	-	-		SENSITIVE	not_R	-	-	NA	not_R	-	-	NA	not_R	-	-	SENSITIVE	not_R	-	-	SENSITIVE	not_R	-	-	NA	not_R	-
8067	8067_lib8131	ERS5181876	2014	NA	NA	M	LIT	RELAPSE1	RELAPSE	NA	Neg	4.6.2.2	ungrouped	not_clustered	1	UNK	R	rpoB S450L	100		UNK	R	R	katG 1706_del_c; katG 388_del_gcttg	9.4; 15.83	ahpC -81 c>t	UNK	not_R	-	-	NA	not_R	-	-	NA	not_R	-	-	UNK	not_R	-	-	UNK	not_R	-	-	NA	not_R	-
8549	8549_lib7081	ERS5181877	2015	CURED	40	M	NWE	RELAPSE1	RELAPSE	POS	1+	BOV	ungrouped	not_clustered	1	Resistant	R	rpoB S450L	100	rpoA D310G	Resistant	not_R	not_R	-	-		SENSITIVE	not_R	-	-	NA	R	pncA H57D	100	NA	not_R	-	-	SENSITIVE	not_R	-	-	SENSITIVE	not_R	-	-	NA	not_R	-
8825	8825_lib7084	ERS5181878	2015	CURED	53	M	LIT	RELAPSE1	RELAPSE	NEG	Neg	4.1.2.1	ungrouped	not_clustered	2	Resistant	R	rpoB S450L	98.8		Resistant	R	R	katG S315T	100		SENSITIVE	not_R	-	-	NA	not_R	-	-	NA	R	ethA Y235_	100	SENSITIVE	not_R	-	-	SENSITIVE	not_R	-	-	NA	not_R	-
8324	8324_lib7085	ERS5181879	2015	CURED	27	M	LIT	RELAPSE-MULT	RELAPSE	NEG	3+	4.1	ungrouped	cluster 10	3	Resistant	R	rpoB S450L	100		Resistant	R	R	katG S315T	100		SENSITIVE	R	embB M306V	100	NA	R	pncA 107_del_cggtccat	94.92	NA	not_R	-	-	SENSITIVE	not_R	-	-	SENSITIVE	not_R	-	-	NA	not_R	-
8831	8831_lib7086	ERS5181880	2015	CURED	34	M	LIT	FAILURE1	FAILURE	POS	3+	4.6.2.2	ungrouped	not_clustered	3	Resistant	R	rpoB L430P	98.92		Resistant	R	R	katG S315T	100		SENSITIVE	R	embB M306I	75.76	NA	not_R	-	-	NA	not_R	-	-	SENSITIVE	not_R	-	-	SENSITIVE	not_R	-	-	NA	R	Rv0678 R132_
8986	8986_lib7088	ERS5181881	2015	CURED	40	M	LIT	CONTACT	CONTACT	NEG	Neg	4.6.2.2	ungrouped	cluster 12	3	Resistant	R	rpoB S450L	100	rpoC D747A	Resistant	R	R	katG S315T	100		Resistant	R	embB M306I	100	NA	R	pncA A28D	100	NA	not_R	-	-	SENSITIVE	not_R	-	-	SENSITIVE	not_R	-	-	NA	not_R	-
8962	8962_lib7089	ERS5181882	2015	CURED	42	M	WES	RELAPSE2	RELAPSE	NEG	2+	4.6.2.2	ungrouped	not_clustered	2	Resistant	R	rpoB S450L	100		Resistant	R	R	katG S315T	100		SENSITIVE	not_R	-	-	NA	R	pncA T76P	100	NA	not_R	-	-	SENSITIVE	not_R	-	-	SENSITIVE	not_R	-	-	NA	not_R	-
8370	8370_lib7090	ERS5181883	2015	CURED	54	M	LIT	RELAPSE1	RELAPSE	NEG	3+	4.1.2.1	ungrouped	not_clustered	1	Resistant	R	rpoB Q432K	100		Resistant	R	R	katG S315T	100		SENSITIVE	not_R	-	-	NA	not_R	-	-	NA	not_R	-	-	SENSITIVE	not_R	-	-	SENSITIVE	not_R	-	-	NA	not_R	-
8688	8688_lib7095	ERS5181884	2015	CURED	64	M	SWE	RELAPSE1	RELAPSE	NEG	3+	4.8	ungrouped	not_clustered	3	Resistant	R	rpoB H445C	98.75		Resistant	R	R	fabG1 -15c>t; katG S315G	100; 100		SENSITIVE	not_R	-	-	NA	R	pncA T87M	100	NA	R	fabG1 -15c>t; ethA S148_	100; 100	SENSITIVE	not_R	-	-	SENSITIVE	not_R	-	-	NA	not_R	-
8558	8558_lib7097	ERS5181885	2015	NA	37	M	LIT	RELAPSE1	RELAPSE	NA	Neg	4.1.2.1	ungrouped	not_clustered	0	UNK	R	rpoB S450L	99.43		UNK	not_R	not_R	-	-		UNK	not_R	-	-	NA	not_R	-	-	NA	not_R	-	-	UNK	not_R	-	-	UNK	not_R	-	-	NA	not_R	-
8689	8689_lib7098	ERS5181886	2015	NA	54	M	LIT	FAILURE1	FAILURE	NA	Neg	4.1.1.1	ungrouped	not_clustered	3	Resistant	R	rpoB S450L	100	rpoC D485Y	Resistant	R	R	katG S315T	100		SENSITIVE	R	embA -9c>g; embB A439G	-	NA	not_R	-	-	NA	R	ethA L272P	99.66	SENSITIVE	not_R	-	-	SENSITIVE	not_R	-	-	NA	not_R	-
8478	8478_lib7099	ERS5181887	2015	CURED	32	M	LIT	FAILURE1	FAILURE	NEG	3+	5	ungrouped	not_clustered	3	Resistant	R	rpoB D435Y	99.48		UNK	R	R	fabG1 -15c>t; katG S315G	99.57; 99.36		SENSITIVE	not_R	-	-	NA	R	pncA Y34S	99.48	NA	R	fabG1 -15c>t	99.57	SENSITIVE	not_R	-	-	UNK	not_R	-	-	NA	not_R	-
8003	8003_lib7100	ERS5181888	2015	NA	51	M	LIT	RELAPSE1	RELAPSE	NA	Neg	5	ungrouped	NA	0	UNK	R	rpoB L430P	100		UNK	not_R	not_R	-	-	ahpC -52 c>t	UNK	not_R	-	-	NA	not_R	-	-	NA	not_R	-	-	UNK	not_R	-	-	UNK	not_R	-	-	NA	not_R	-
8407	8407_lib7102	ERS5181889	2015	CURED	32	F	LIT	RELAPSE1	RELAPSE	NEG	3+	4.6.2.2	ungrouped	not_clustered	2	Resistant	R	rpoB L430P	100		Resistant	R	R	katG S315T	100		SENSITIVE	R	embA -16c>g	100	NA	not_R	-	-	NA	not_R	-	-	SENSITIVE	not_R	-	-	SENSITIVE	not_R	-	-	NA	not_R	-
8321	8321_lib7103	ERS5181890	2015	CURED	30	F	NWE	NEW	NEW	NEG	2+	4.1.2.1	ungrouped	not_clustered	0	Resistant	R	rpoB H445Y	100		SENSITIVE	not_R	not_R	-	-		SENSITIVE	not_R	-	-	NA	not_R	-	-	NA	not_R	-	-	SENSITIVE	not_R	-	-	SENSITIVE	not_R	-	-	NA	not_R	-
8522	8522_lib7104	ERS5181891	2015	NA	33	M	WES	FAILURE2	FAILURE	POS	Neg	4.1.2.1	ungrouped	not_clustered	4	UNK	R	rpoB S450L	100	rpoC P1040Q	UNK	R	R	katG S315T	99.29	ahpC -48 g>a	UNK	R	embA -11c>a; embB M306I	100; 100	NA	R	pncA D8Y	100	NA	R	ethA A341V	100	UNK	not_R	-	-	UNK	not_R	-	-	NA	not_R	-
8374	8374_lib7105	ERS5181892	2015	DIED	64	M	NWE	RELAPSE1	RELAPSE	NEG	3+	4.6.2.2	ungrouped	not_clustered	0	Resistant	R	rpoB S450L	100		SENSITIVE	not_R	not_R	-	-		SENSITIVE	not_R	-	-	NA	not_R	-	-	NA	not_R	-	-	SENSITIVE	not_R	-	-	SENSITIVE	not_R	-	-	NA	not_R	-
8560	8560_lib8277	ERS5181893	2012	NA	NA	NA	LIT	FAILURE1	FAILURE	NA	NA	4.8	ungrouped	not_clustered	2	Resistant	R	rpoB D435Y	100		Resistant	R	R	fabG1 -15c>t; katG S315T	100; 100		Sensitive	not_R	-	-	NA	not_R	-	-	NA	R	fabG1 -15c>t	100	Sensitive	not_R	-	-	Sensitive	not_R	-	-	NA	not_R	-
8786	8786_lib8279	ERS5181894	2012	NA	NA	NA	LIT	RETREAT-LTFU	RETREAT	NA	NA	4.6.2.2	ungrouped	not_clustered	1	Resistant	R	rpoB S450L	99.44	rpoC N416S	Resistant	R	R	katG S315T	100		Sensitive	not_R	-	-	NA	not_R	-	-	NA	not_R	-	-	Sensitive	not_R	-	-	Sensitive	not_R	-	-	NA	not_R	-
8220	8220_lib8280	ERS5181895	2012	NA	NA	NA	LIT	FAILURE1	FAILURE	NA	NA	4.6	ungrouped	not_clustered	3	Resistant	R	rpoB S450L	100	rpoC P1040R	Resistant	R	R	katG S315T	100		Sensitive	R	embB M306I	100	NA	R	pncA A146T	96.83	NA	not_R	-	-	Sensitive	not_R	-	-	Sensitive	not_R	-	-	NA	not_R	-
8661	8661_lib8282	ERS5181896	2012	DIED	38	M	LIT	RETREAT-LTFU	RETREAT	NEG	SCANTY	4.6.2.2	ungrouped	not_clustered	2	Resistant	R	rpoB H445L	100		Resistant	R	R	katG S315T	100		Resistant	R	embB G406D	9.72	NA	not_R	-	-	NA	not_R	-	-	Sensitive	not_R	-	-	Sensitive	not_R	-	-	NA	not_R	-
8132	8132_lib8289	ERS5181897	2012	LTFU	47	M	LIT	FAILURE2	FAILURE	NEG	1+	4.6.2.2	ungrouped	not_clustered	2	Resistant	R	rpoB H445D	98.27		Resistant	R	R	katG S315T	100		Sensitive	R	embB D354A	100	NA	not_R	-	-	NA	not_R	-	-	Sensitive	not_R	-	-	Sensitive	not_R	-	-	NA	not_R	-
8827	8827_lib8290	ERS5181898	2012	CURED	33	F	LIT	NEW	NEW	NEG	1+	4.6.2.2	ungrouped	cluster 6	2	Resistant	R	rpoB S450L	100	rpoC V483A	Resistant	R	R	katG S315T	100		Sensitive	R	embB M306I	100	NA	not_R	-	-	NA	not_R	-	-	Sensitive	not_R	-	-	Sensitive	not_R	-	-	NA	not_R	-
8341	8341_lib8292	ERS5181899	2012	CURED	23	F	LIT	FAILURE1	FAILURE	NEG	1+	4.6.2.2	ungrouped	not_clustered	4	Resistant	R	rpoB H445Y	100		Resistant	R	R	fabG1 -15c>t; katG S315T	100; 99.31		Sensitive	R	embB D354A	100	NA	R	pncA 298_del_a	100	NA	R	fabG1 -15c>t	100	Sensitive	not_R	-	-	Sensitive	not_R	-	-	NA	not_R	-
8623	8623_lib8293	ERS5181900	2012	CURED	25	F	LIT	FAILURE1	FAILURE	NEG	SCANTY	4.6	ungrouped	cluster 1	3	Resistant	R	rpoB S450L	100	rpoC P1040Q	Resistant	R	R	katG S315T	99.25		Resistant	R	embA -12c>t; embB G406A	100; 100	NA	R	pncA W68R	100	NA	not_R	-	-	Sensitive	not_R	-	-	Sensitive	not_R	-	-	NA	not_R	-
8984	8984_lib7054	ERS5181901	2014	CURED	35	M	LIT	FAILURE2	FAILURE	NEG	3+	4.1.1.1	ungrouped	not_clustered	4	Resistant	R	rpoB H445L	100		Resistant	R	R	katG S315T	100		Resistant	R	embA -12c>t	100	NA	R	pncA Q122_	100	NA	R	ethA L272P	100	Sensitive	not_R	-	-	Sensitive	not_R	-	-	NA	not_R	-
8667	8667_lib8136	ERS5181902	2014	NA	48	M	LIT	RELAPSE1	RELAPSE	NA	SCANTY	4.6.2.2	ungrouped	not_clustered	0	UNK	R	rpoB D435V	100		UNK	not_R	not_R				UNK	not_R	-	-	NA	not_R	-	-	NA	not_R	-	-	UNK	not_R	-	-	UNK	not_R	-	-	NA	not_R	-
8520	8520_lib8135	ERS5181903	2014	NA	58	F	LIT	RELAPSE1	RELAPSE	NA	3+	4.6.2.2	ungrouped	not_clustered	3	Resistant	R	rpoB H445D	100		Resistant	R	R	fabG1 -15c>t; katG S315T	100; 100		UNK	R	embB M306I	100	NA	not_R	-	-	NA	R	fabG1 -15c>t	100	UNK	not_R	-	-	UNK	not_R	-	-	NA	not_R	-
8707	8707_lib8299	ERS5181904	2015	NA	31	M	LIT	NA	NA	NEG	3+	4.6.2.2	ungrouped	not_clustered	2	Resistant	R	rpoB S450L	100		Resistant	not_R	not_R				Sensitive	R	embB M306I	100	NA	R	pncA T47I	76.47	NA	not_R	-	-	Sensitive	not_R	-	-	Sensitive	not_R	-	-	NA	not_R	-
*phenotypic susceptibility of isolate 14-7076 (with rpoB S450L) is likely a laboratory error
[truncated: 1 more columns]

## Sheet: resistance associated genes
drug	classification	rationale	analysed genes
	gWT	wild type sequence (H37Rv) or synonymous mutations (exceptions are mentioned below) in all defined target genes
	nonWT	unknown mutations in at least one of the defined target genes
RIF	R	all mutations in the rifampicin resistance determining hotspot region (RRDR), rpoB V170F, rpoB I488V, rpoB I491F	rpoB
INH	R	mutations in katG codon 315, preliminary stop codon in katG, insertions and deletions in katG, inhA promotor mutations, fabG1 L203L, inhA I194T	ndh	katG	fabG1	inhA	mshA
INH_high	R	mutations in katG codon 315, preliminary stop codon in katG, insertions and deletions in katG	katG
EMB	R	promotor mutations in embA, mutations in embB codons 306, 406, embB D354A, embB Q497R/L	aftA	embC	embA	embB	ubiA
PZA	R	non-synonymous mutations in pncA, pncA -11 a>g, preliminary stop codon in pncA, insertions and deletions in pncA	pncA	Rv2731	rpsA
PTO	R	preliminary stop codon in ethA, insertions and deletions in ethA, inhA -15 C/T, ethA mutations described in Brossier et al doi:10.1128/AAC.01030-10	ethA	ethR	fabG1
FQ	R	Technical guide on next-generation sequencing technologies for the detection of mutations associated with drug resistance in MTBC	gyrB	gyrA
KM	R	eis promotor mutations, rrs 1401	rrs	eis	whiB7
CFZ	R	insertions and deletions in Rv0678 (mmpR)	mmpR	mmpL5	mmpS5	Rv1979c	pepQ	serB2

## Sheet: phylogenetic marker
#Pos.	Ref	Gene	GeneName	associated genoytpe	group allel	associated antibiotics
5075	C	-	-	1.2.2	T	moxifloxacin, gatifloxacin, ofloxacin, levofloxacin
5752	G	Rv0005	gyrB	M. bovis M. caprae	A	moxifloxacin, gatifloxacin, ofloxacin, levofloxacin
6112	G	Rv0005	gyrB	L1 (RD239)	C	moxifloxacin, gatifloxacin, ofloxacin, levofloxacin
6406	C	Rv0005	gyrB	M. bovis	T	moxifloxacin, gatifloxacin, ofloxacin, levofloxacin
6446	G	Rv0005	gyrB	L5 L6 "animal strains"	T	moxifloxacin, gatifloxacin, ofloxacin, levofloxacin
7268	C	-	-	1.2.2 (sub-group)	T	moxifloxacin, gatifloxacin, ofloxacin, levofloxacin
7362	G	Rv0006	gyrA	4.9 (sub-group)	G	moxifloxacin, gatifloxacin, ofloxacin, levofloxacin
7539	A	Rv0006	gyrA	4.6.1.2 4.6.1.1	G	moxifloxacin, gatifloxacin, ofloxacin, levofloxacin
7585	G	Rv0006	gyrA	4.7 4.8 4.9 4	G	moxifloxacin, gatifloxacin, ofloxacin, levofloxacin
8040	G	Rv0006	gyrA	4.3.3 (RD115)	A	moxifloxacin, gatifloxacin, ofloxacin, levofloxacin
8285	C	Rv0006	gyrA	M. bovis M. caprae	T	moxifloxacin, gatifloxacin, ofloxacin, levofloxacin
8452	C	Rv0006	gyrA	L1 (RD239)	T	moxifloxacin, gatifloxacin, ofloxacin, levofloxacin
9047	C	Rv0006	gyrA	1.1.2 (sub-group)	T	moxifloxacin, gatifloxacin, ofloxacin, levofloxacin
9143	T	Rv0006	gyrA	L2 L3 L4	T	moxifloxacin, gatifloxacin, ofloxacin, levofloxacin
9217	A	Rv0006	gyrA	M. bovis (sub-group)	C	moxifloxacin, gatifloxacin, ofloxacin, levofloxacin
9304	G	Rv0006	gyrA	4.7 4.8 4.9 4	G	moxifloxacin, gatifloxacin, ofloxacin, levofloxacin
9557	G	Rv0006	gyrA	4.1 (sub-group)	C	moxifloxacin, gatifloxacin, ofloxacin, levofloxacin
9566	C	Rv0006	gyrA	L5	T	moxifloxacin, gatifloxacin, ofloxacin, levofloxacin
575679	A	Rv0486	mshA	4.1.2.1 (RD182)	G	isoniazid, ethionamide, prothionamide
576077	C	Rv0486	mshA	4.2.2 4.2.2.1	T	isoniazid, ethionamide, prothionamide
760115	C	Rv0667	rpoB	4.1.2.1 4.1.2	T	rifampicin, rifabutin
763031	T	Rv0667	rpoB	L4	T	rifampicin, rifabutin
763280	C	Rv0667	rpoB	5 (sub-group)	T	rifampicin, rifabutin
763552	C	Rv0668	rpoC	1.2.2 (sub-group)	T	compensates for rpoB mutations
763884	C	Rv0668	rpoC	L1 (RD239)	T	compensates for rpoB mutations
763886	C	Rv0668	rpoC	L1 (RD239)	A	compensates for rpoB mutations
764995	C	Rv0668	rpoC	4.3	G	compensates for rpoB mutations
765150	G	Rv0668	rpoC	4.1	A	compensates for rpoB mutations
1673338	G	-	fabG1_upstream	L5	A	isoniazid, ethionamide, prothionamide
1834859	G	Rv1630	rpsA	M. bovis M. caprae	A	pyrazinamide
2101921	C	Rv1854c	ndh	L5	T	isoniazid, ethionamide, prothionamide, clofazimine, thioridazine
2102240	C	Rv1854c	ndh	1.2.2 (sub-group)	T	isoniazid, ethionamide, prothionamide, clofazimine, thioridazine
2103112	C	-	ndh_upstream	L5	A	isoniazid
2103174	C	-	ndh_upstream	M. bovis	GAP	isoniazid
2154724	C	Rv1908c	katG	L4	C	isoniazid
2155503	G	Rv1908c	katG	"animal strains" L6	A	isoniazid
2156025	G	Rv1908c	katG	M. bovis M. caprae	T	isoniazid
2726210	T	Rv2428	ahpC	4.1.1.1 (sub-group)	C	compensates for KatG deficit
3569029	T	-	whiB7_upstream	4.6.1.2 4.6.1.1	C	kanamycin, streptomycin
3877553	C	Rv3457c	rpoA	4.1.1.1 (RD183)	T	compensates for rpoB mutations
3878493	C	Rv3457c	rpoA	5 (sub-group)	T	compensates for rpoB mutations
4238120	G	Rv3792	aftA	1.2.2	A	ethambutol
4239298	C	Rv3792	aftA	4.1.2.1 (RD182)	T	ethambutol
4239843	A	Rv3792	aftA	L5	C	ethambutol
4240671	C	Rv3793	embC	L2 L3 L4	C	ethambutol
4240897	C	Rv3793	embC	4.1.1.1 (RD183)	G	ethambutol
4241042	A	Rv3793	embC	L1 (RD239)	G	ethambutol
4242643	C	Rv3793	embC	4.9	C	ethambutol
4242803	G	Rv3793	embC	4.1	C	ethambutol
4242970	C	Rv3793	embC	M. bovis M. caprae	T	ethambutol
4244220	C	Rv3794	embA	L5 L6 "animal strains"	T	ethambutol
4245055	C	Rv3794	embA	4.6.1.2	A	ethambutol
4245147	C	Rv3794	embA	L5	T	ethambutol
4245670	C	Rv3794	embA	1.2.2 (sub-group)	G	ethambutol
4245969	C	Rv3794	embA	L1 (RD239)	T	ethambutol
4246551	A	Rv3795	embB	M. bovis	G	ethambutol
4246864	C	Rv3795	embB	"animal strains" L6	T	ethambutol
4246979	G	Rv3795	embB	1.2.2 (sub-group)	T	ethambutol
4247646	A	Rv3795	embB	L2 L3 L4	A	ethambutol
4249408	G	Rv3795	embB	4.1.1.3 4.1.1.1 4.1.1.2 4.1.1 4.1	A	ethambutol
4269351	G	Rv3806c	ubiA	"animal strains" L6	A	ethambutol
4269387	T	Rv3806c	ubiA	L2 L3 L4	T	ethambutol
4269606	A	Rv3806c	ubiA	L2 L3 L4	A	ethambutol
4326148	C	Rv3854c	ethA	1.2.2 (sub-group)	A	ethionamide, prothionamide, thioacetazone
4326439	G	Rv3854c	ethA	1.2.2	T	ethionamide, prothionamide, thioacetazone
4326739	G	Rv3854c	ethA	4.6.2.2 4.6.2 (sub-group)	C	ethionamide, prothionamide, thioacetazone
4326928	G	Rv3854c	ethA	5 (sub-group)	A	ethionamide, prothionamide, thioacetazone
4327103	C	Rv3854c	ethA	L5	T	ethionamide, prothionamide, thioacetazone
4328004	G	Rv3855	ethR	4.6.2.2 4.6.2 (sub-group)	A	ethionamide, prothionamide, thioacetazone
775639	T	Rv0676c	mmpL5	NOT 4.9		bedaquiline, clofazimine
776100	G	Rv0676c	mmpL5	NOT L4		bedaquiline, clofazimine
778298	C	Rv0676c	mmpL5	4.6.2.2 4.6.2 (sub-group)		bedaquiline, clofazimine
2222308	T	Rv1979c	-	NOT L2 L3 L4		bedaquiline, clofazimine
2223293	T	-	Rv1979c_upstream	NOT 4.9		bedaquiline, clofazimine
3402067	C	Rv3042c	serB2	4.1.1.1 (RD183)		clofazimine
3402816	C	Rv3042c	serB2	NOT 4.7 4.8 4.9 4		clofazimine
3402955	C	Rv3042c	serB2	M. bovis M. caprae		clofazimine
		Rv1979c	-	L5	deletion	clofazimine
