# Supplementary material for: Transmission patterns of rifampicin resistant Mycobacterium tuberculosis complex strains in Cameroon: a genomic epidemiological study
Source: BMC Infect Dis. 2021 Aug 31;21:891. doi: 10.1186/s12879-021-06593-8 (PMC8406724; doi:10.1186/s12879-021-06593-8)
Supplement: Supplementary file 3 — Additional file 3: Table S2. Contact tracing data of patients in molecular clusters and pyrazinamide resistance conferring mutations in pncA. [file 12879_2021_6593_MOESM3_ESM.xlsx]

## Sheet: molecular clusters
Table S2. Contact tracing data of patients in molecular clusters and pyrazinamide resistance conferring mutations in pncA
labID_R	SNP_group	cgMLST_cluster	pncA mutation	age	sex	Patient interviewed?	If no interview, reason	If other reason for no interview, specify reason	Known epidemiological link	Known link(s) to	Type of known link	Possible epidemiological link	Possible link(s) to	Type of possible link	Place of possible link (details)
8468	group_1	cluster_4	H137Q (cat/caG)	43	M	No	Unable to contact patient using known phone numbers
8146	group_1	cluster_4	H137Q (cat/caG)	17	F	No	Unable to contact patient using known phone numbers
8743	group_15	cluster_4		32	M	No	Other, specify reason	no contact
8482	group_15	cluster_4		32	M	No	Refused
8115	group_22	cluster_4		25	M	No	Unable to contact patient using known phone numbers
8815	group_22	cluster_4		45	F	Yes
8512	group_2	cluster_6		32	F	No	Unable to contact patient using known phone numbers
8055	group_2	cluster_6		34	M	Yes
8711	group_2	cluster_6		62	M	Yes
8827	ungrouped	cluster_6		33	F
8806	group_4	cluster 13	I6T (atc/aCc)	27	M	Yes
8604	group_4	cluster 13	I6T (atc/aCc)	43	F	No	Unable to contact patient using known phone numbers
8803	group_5	cluster 9		34	F	Yes
8068	group_5	cluster 9		51	M	No	Unable to contact patient using known phone numbers
#N/A	group_5	cluster 9		30	F	No	Refused
8543	group_6	not_clustered	A171V (gcg/gTg)	26	F	No	Unable to contact patient using known phone numbers
8867	group_6	cluster_3	A171V (gcg/gTg)	42	M	Yes
8382	group_6	cluster_3	A171V (gcg/gTg)	24	F	Yes			Confirmed	MAK59	Household	Possible	ZOL193, NGA176	Community	Village quartier, Douala
8498	group_6	cluster_3	A171V (gcg/gTg)	35	F	No	Died		Confirmed	FRE58	Household
8165	group_6	cluster_3	A171V (gcg/gTg)	99	M	Yes
8365	group_6	cluster_3	A171V (gcg/gTg)	53	M	Yes
8077	group_6	cluster_3	M1I (atg/atA)	28	M	Yes
8628	group_6	cluster_3	M1I (atg/atA)	26	F	Yes			Confirmed	ZOL193, NGU61	Household, Church	Possible	FRE58	Community	Village quartier, Douala
8388	group_6	cluster_3	M1I (atg/atA)	19	M	No	Refused		Confirmed	NGA176	Church
8477	group_6	cluster_3	M1I (atg/atA)	28	F	Yes			Confirmed	NGA176	Household	Possible	FRE58	Community	Village quartier, Douala
8888	group_7	cluster 14		34	M	No	Unable to contact patient using known phone numbers
8941	group_7	cluster 14		52	M	No	Died
8361	group_9	cluster_1	-11 a/g	31	M	Yes
8753	group_9	cluster_1	-11 a/g	25	M	Yes			Confirmed	NAH43	University
8859	group_9	cluster_1	-11 a/g	21	F	Yes			Confirmed	MOU42	University
8731	group_30	cluster_1	Q10L (cag/cTg)	43	M	No	Unable to contact patient using known phone numbers
8438	group_30	cluster_1	T160P (aca/Cca)	33	F	Yes						Possible	NJA73	Community	Ngodi quartier, Douala
8719	group_30	cluster_1	T160P (aca/Cca)	20	M	Yes
8044	group_30	cluster_1	T160P (aca/Cca)	29	F	No	Other, specify reason	no contact
8630	group_30	cluster_1	T160P (aca/Cca)	26	M	Yes						Possible	KIS70	Community	Kassalafam I quartier, Douala
8722	group_30	cluster_1	T160P (aca/Cca)	20	F	Yes
8555	group_26	cluster_1		33	F	Yes
8316	group_26	cluster_1		43	M	No	Unable to contact patient using known phone numbers
8056	ungrouped	cluster_1	D12A (gac/gCc)	21	M
#N/A	ungrouped	cluster_1	W68R (tgg/Cgg)	25	F
8399	group_10	cluster 24		43	F	No	Died
8736	group_10	cluster 24		29	F	No	Died
8159	group_12	cluster 10		54	F	No	Died
8960	group_12	cluster 10		36	F	No	Other, specify reason	no contact
8324	ungrouped	cluster 10	del 2289135_2289142	27	M
8091	group_13	cluster_2	Q10P (cag/cCg)	55	M	No	Died		Confirmed	BAL2	Household
8400	group_13	cluster_2	Q10P (cag/cCg)	25	M	Yes			Confirmed	BAL1	Household	Possible	MBO178	Community	Bonadibong quarter, Douala
8226	group_13	cluster_2	Q10P (cag/cCg)	45	M	Yes						Possible	BAL2	Community	Bonadibong quarter, Douala
8043	group_13	cluster_2	Q10P (cag/cCg)	99	UNKNOWN	No	Unable to contact patient using known phone numbers
8085	group_13	cluster_2	Q10P (cag/cCg)	42	M	No	Died
8311	group_23	cluster_2	Q10P (cag/cCg)	24	M	No	Unable to contact patient using known phone numbers
8083	group_23	cluster_2	Q10P (cag/cCg)	13	M	Yes			Epidemiological	CYN11	Household
8100	group_19	cluster_2	Q10P (cag/cCg)	18	F	Yes			Epidemiological	ESE12	Household
8914	group_19	cluster_2	Q10P (cag/cCg)	48	F	No	Other, specify reason	no contact
8406	group_19	cluster_2	Q10P (cag/cCg)	43	M	Yes
8896	ungrouped	cluster_2	Q10P (cag/cCg)	39	F
8876	group_14	cluster 17		35	F	No	Unable to contact patient using known phone numbers
8041	group_14	cluster 17		47	M	No	Other, specify reason	no contact
8643	group_16	cluster 8		99	M	Yes						Possible	KOU31	Hospital	CPP, 2010
8408	group_16	cluster 8		21	M	No	Unable to contact patient using known phone numbers
8354	group_16	cluster 8		44	M	Yes			Epidemiological	FOK66	Workplace	Possible	KAM30	Hospital	CPP, 2010
8823	group_18	cluster 21		22	M	Yes
8122	group_18	cluster 21		45	M	Yes			Epidemiological	KOU31	Workplace
8553	group_17	cluster 20		99	F	No	Other, specify reason	no contact
8797	group_17	cluster 20	V139A (gtg/gCg)	38	M	No	Unable to contact patient using known phone numbers
8181	group_20	cluster 19	A46E (gca/gAa)	30	M	No	Unable to contact patient using known phone numbers
8995	group_20	cluster 19	A46E (gca/gAa)	42	M	Yes
8456	group_21	cluster 23	Y103H (tac/Cac)	42	F	No	Died
8776	group_21	not_clustered	Y103H (tac/Cac)	39	F	Yes
8726	group_21	cluster 23	Y103H (tac/Cac)	40	F	No	Refused
8360	group_24	not_clustered		25	F	No	Unable to contact patient using known phone numbers
8051	group_24	not_clustered		40	F	No	Unable to contact patient using known phone numbers
8211	group_27	cluster_11	L120R (ctg/cGg)	32	F	Yes			Confirmed	MPO187, MPO83	Household
8455	group_27	cluster_11	L120R (ctg/cGg)	18	M	No	Other, specify reason	out of country	Confirmed	KEE82, MPO83	Household
8958	group_27	cluster_11	L120R (ctg/cGg)	20	M	No	Other, specify reason	out of country	Confirmed	KEE82, MPO187	Household
8387	group_28	cluster_5		30	M	Yes
8971	group_28	cluster_5		50	F	Yes			Confirmed	MBO177, MBO3	Household
8125	group_28	cluster_5		23	F	Yes			Confirmed	KOK7, MBO3	Household
8253	group_28	cluster_5		22	M	Yes			Confirmed	MBO177, KOK7	Household
8569	group_28	cluster_5		19	F	No	Unable to contact patient using known phone numbers
8355	group_29	cluster_7		36	M	Yes
8668	group_29	cluster_7		34	M	No	Unable to contact patient using known phone numbers		Confirmed	MAI47	Household
8541	group_29	cluster_7		31	F	Yes			Confirmed	DON46	Household
8507	group_29	cluster_7		29	M	No	Unable to contact patient using known phone numbers
8865	group_31	cluster 16		45	F	No	Died
8670	group_31	cluster 16		33	M	Yes
8304	group_32	cluster 25		32	F	Yes
8288	group_32	cluster 25		35	M	No	Other, specify reason	current location is insecure to travel to and he can't travel
8180	group_25	cluster 15	G132V (ggt/gTt)	99	U	No	Unable to contact patient using known phone numbers
8969	group_25	cluster 15	G132V (ggt/gTt)	18	F	Yes
8353	ungrouped	cluster 22		40	F
8562	ungrouped	cluster 22		41	M
8419	ungrouped	cluster 12	A28D (gcc/gAc)	NA	F
8986	ungrouped	cluster 12	A28D (gcc/gAc)	40	M
